# Supplementary material for: Two HAP2-GCS1 homologs responsible for gamete interactions in the cellular slime mold with multiple mating types: Implication for common mechanisms of sexual reproduction shared by plants and protozoa and for male-female differentiation
Source: Dev Biol. 2016 Jul 1;415(1):6–13. doi: 10.1016/j.ydbio.2016.05.018 (PMC4910948; doi:10.1016/j.ydbio.2016.05.018)
Supplement: Supplementary file 2 — Supplementary material [file mmc2.zip]

Archive with 1 entries (1 files):
- SM2_TS3+4.xlsx
