# Supplementary material for: Two HAP2-GCS1 homologs responsible for gamete interactions in the cellular slime mold with multiple mating types: Implication for common mechanisms of sexual reproduction shared by plants and protozoa and for male-female differentiation
Source: Dev Biol. 2016 Jul 1;415(1):6–13. doi: 10.1016/j.ydbio.2016.05.018 (PMC4910948; doi:10.1016/j.ydbio.2016.05.018)
Supplement: Supplementary file 2 — Supplementary material [file mmc2.zip › SM2_TS3+4.xlsx]

## Sheet: Table_S3
Table S3. Proteome analysis results for thewild type strain set
	Np: normalized peptide hit
	Positions are shown for AX4 (type-I) in the form of (Chr.#):(start)-(end). M: mitochondrion; ND: not determined.
	N/A: not applicable (because of absence in AX4)
	ud: undetected in both FC and IC samples
	hgrA and hgrB (highlighted) were described hapA and mrhA, respectively, in dictyBase at the time of data download.
pos.#	DDB ID	DDB_G ID	Gene_name	Description	position	FC-K-Np	FC-V-Np	FC-W-Np	IC-K-Np	IC-V-Np	IC-W-Np	FC/IC-K	FC/IC-V	FC/IC-W
1	DDB0216439	DDB_G0267182	DDB_G0267182_RTE	ORF2 protein fragment of DIRS1 retrotransposon; refer to Genbank M11339 for full-length element	1:5505-7769	2.97106	0	0	0	0	0	+	ud	ud
2	DDB0216451	DDB_G0267206	DDB_G0267206_RTE	ORF2 protein fragment of DIRS1 retrotransposon; refer to Genbank M11339 for full-length element	1:23929-26416	0	0	0	1.89699	0	0	0	ud	ud
3	DDB0216461	DDB_G0267226	DDB_G0267226	*	1:39234-39494	0	0	1.69022	0	0	0	ud	ud	+
4	DDB0216462	DDB_G0267228	DDB_G0267228_TE	ORF1 encoding a protein of unknown function of the putative DNA transposon DDT-B; refer to AF298202 for full-length consensus element	1:39890-42049	2.97106	0	0	0	0	0	+	ud	ud
5	DDB0216488	DDB_G0267282	DDB_G0267282_RTE	ORF1 protein fragment of DIRS1 retrotransposon; refer to Genbank M11339 for full-length element	1:97144-98073	0	0	0	0	0	1.58418	ud	ud	0
6	DDB0216494	DDB_G0267296	DDB_G0267296_RTE	ORF2 protein fragment of DIRS1 retrotransposon; refer to Genbank M11339 for full-length element	1:108593-109261	0	0	0	0	0	1.58418	ud	ud	0
7	DDB0216499	DDB_G0267306	DDB_G0267306_RTE	long terminal repeat retrotransposon Skipper GAG-PRO-POL; refer to GenBank AF049230 for full length consensus element	1:117148-121209	0	0	0	0	0	1.58418	ud	ud	0
8	DDB0216514	DDB_G0267344	DDB_G0267344	*	1:149314-151160	0	1.74222	0	0	1.47236	0	ud	1.18328	ud
9	DDB0216516	DDB_G0267348	DDB_G0267348_TE	ORF1 encoding a protein of unknown function of the putative DNA transposon DDT-A; refer to AF298201 for full-length consensus element	1:153529-154134	0	1.74222	0	0	1.47236	0	ud	1.18328	ud
10	DDB0216517	DDB_G0267350	DDB_G0267350_TE	ORF1 encoding a protein of unknown function of the putative DNA transposon DDT-A; refer to AF298201 for full-length consensus element	1:154265-154810	0	1.74222	0	0	0	0	ud	+	ud
11	DDB0235249	DDB_G0267480	nup93	similar to the mammalian nucleoporin complex component Nup93 to and to S. cerevisiae NIC96 that are required for correct nuclear pore assembly	1:203419-206582	65.3634	60.9777	77.75	100.541	66.2564	85.5459	0.650119	0.92033	0.908869
12	DDB0308308	DDB_G0267482	DDB_G0267482	*	1:206837-207171	5.94212	17.4222	13.5217	9.48497	11.7789	12.6735	0.626478	1.4791	1.06693
13	DDB0305275	DDB_G0267486	DDB_G0267486	contains a 2Fe-2S ferredoxin-type iron-sulfur binding domain	1:208945-209681	0	0	1.69022	0	0	0	ud	ud	+
14	DDB0231986	DDB_G0267490	ChLim	contains a N-terminal Calponin Homology (CH) domain%2C 3 LIM domains%2C and 4 LIM-related domains (LRDs)	1:212712-214898	0	1.74222	0	0	0	0	ud	+	ud
15	DDB0305651	DDB_G0267492	DDB_G0267492	putative metalloprotease of the peptidase M41 family%2C which belong to a larger family of zinc metalloproteases; includes the cell division protein FtsH	1:215251-217562	103.987	88.8533	52.3967	87.2617	92.7589	79.2092	1.19167	0.957895	0.661498
16	DDB0308310	DDB_G0267496	DDB_G0267496	*	1:218913-225973	2.97106	0	0	3.79399	1.47236	0	0.783098	0	ud
17	DDB0232074	DDB_G0267500	DDB_G0267500	*	1:227165-228343	0	1.74222	0	0	1.47236	1.58418	ud	1.18328	0
18	DDB0267078	DDB_G0267450	pakC	STE20%2FPAK protein kinase required for normal chemotaxis; contains PAK-box%2FP21-Rho-binding (CRIB) domain and pleckstrin homology (PH) domain	1:229145-230944	2.97106	0	6.76087	13.279	0	1.58418	0.223742	ud	4.26773
19	DDB0306306	DDB_G0268266	DDB_G0268266	similar to D. purpureum protein	1:233800-236723	2.97106	0	1.69022	0	0	1.58418	+	ud	1.06693
20	DDB0306481	DDB_G0267502	DDB_G0267502	*	1:236992-238491	14.8553	12.1955	23.663	22.7639	19.1407	17.426	0.652581	0.637152	1.35791
21	DDB0305241	DDB_G0267504	DDB_G0267504	*	1:245416-247229	0	0	0	0	2.94473	0	ud	0	ud
22	DDB0266856	DDB_G0267508	DDB_G0267508	*	1:254497-255225	8.91319	0	0	3.79399	0	0	2.34929	ud	ud
23	DDB0266858	DDB_G0268478	DDB_G0268478	*	1:255654-256271	32.6817	22.6489	18.5924	24.6609	23.5578	12.6735	1.32524	0.961416	1.46703
24	DDB0235268	DDB_G0267516	dhx57	putative RNA helicase; contains an RWD domain (RING finger and WD repeat)	1:263217-267660	231.743	60.9777	81.1304	250.403	69.2011	77.625	0.925479	0.881167	1.04516
25	DDB0266493	DDB_G0267524	ssr3	subunit of the TRAP complex aids in the translocation of nascent polypeptides into the lumen of the endoplasmic reticulum	1:271374-272197	59.4212	170.738	175.783	36.0429	166.377	193.27	1.64863	1.02621	0.909516
26	DDB0306483	DDB_G0267528	DDB_G0267528	*	1:274124-275255	0	0	1.69022	0	1.47236	0	ud	0	+
27	DDB0306308	DDB_G0268270	DDB_G0268270	contains a predicted signal peptide and a putative C-terminal transmembrane domain	1:279600-281837	8.91319	8.7111	18.5924	5.69098	11.7789	11.0893	1.5662	0.739551	1.67661
28	DDB0306490	DDB_G0267532	DDB_G0267532	*	1:283495-286152	0	0	0	0	0	1.58418	ud	ud	0
29	DDB0220128	DDB_G0267388	dafE	*	1:286362-287906	0	0	0	0	0	1.58418	ud	ud	0
30	DDB0307341	DDB_G0267534	DDB_G0267534	*	1:288484-289302	23.7685	26.1333	16.9022	30.3519	25.0302	14.2577	0.783098	1.04407	1.18548
31	DDB0347175	DDB_G0267542	DDB_G0267542	*	1:303809-304036	29.7106	22.6489	33.8043	32.2489	22.0855	38.0204	0.921291	1.02551	0.88911
32	DDB0237740	DDB_G0268272	aslN	similar to acetyl-CoA synthetase%2C which condenses acetate and CoA to acetyl-coA	1:304919-306988	0	0	3.38043	0	0	0	ud	ud	+
33	DDB0308311	DDB_G0267546	DDB_G0267546	*	1:311255-312670	5.94212	22.6489	21.9728	0	23.5578	19.0102	+	0.961416	1.15584
34	DDB0233209	DDB_G0267552	DDB_G0267552	*	1:324845-325596	0	0	5.07065	7.58797	4.41709	1.58418	0	0	3.2008
35	DDB0233433	DDB_G0267556	DDB_G0267556	chromatin remodeling complex subunit R (CHR) protein; SWI2%2FSNF2 homolog	1:327145-330624	0	1.74222	0	0	0	1.58418	ud	+	0
36	DDB0202079	DDB_G0268280	DDB_G0268280	*	1:332626-336050	0	1.74222	0	0	0	0	ud	+	ud
37	DDB0230206	DDB_G0267560	uprt	catalyzes the reaction UMP %2B diphosphate %3C%3D%3E uracil %2B 5-phospho-alpha-D-ribose 1-diphosphate	1:336383-337455	2.97106	6.96888	3.38043	5.69098	4.41709	6.33673	0.522065	1.57771	0.533466
38	DDB0191290	DDB_G0267420	sodA	superoxide dismutase of the SOD1 family; expressed at constant levels throughout the life cycle and upregulated upon oxidative stress; enriched in prespore cells	1:338107-338878	56.4502	54.0089	42.2554	30.3519	35.3367	44.3571	1.85986	1.52841	0.952618
39	DDB0306491	DDB_G0267570	DDB_G0267570	*	1:358932-360995	14.8553	3.48444	3.38043	5.69098	1.47236	3.16837	2.61033	2.36656	1.06693
40	DDB0305244	DDB_G0267574	DDB_G0267574	*	1:365942-366747	0	0	0	0	0	1.58418	ud	ud	0
41	DDB0308317	DDB_G0267578	DDB_G0267578	*	1:368155-368942	0	0	0	0	0	1.58418	ud	ud	0
42	DDB0306492	DDB_G0267582	DDB_G0267582	*	1:371018-373018	0	0	0	0	1.47236	0	ud	0	ud
43	DDB0234212	DDB_G0267588	DDB_G0267588	*	1:376992-379294	0	0	1.69022	0	0	0	ud	ud	+
44	DDB0237970	DDB_G0267590	DDB_G0267590	*	1:381029-382632	5.94212	8.7111	13.5217	3.79399	5.88945	11.0893	1.5662	1.4791	1.21935
45	DDB0306484	DDB_G0267592	DDB_G0267592	*	1:383616-385211	8.91319	12.1955	20.2826	11.382	16.196	20.5944	0.783098	0.752997	0.984861
46	DDB0233851	DDB_G0267600	DDB_G0267600	similar to HIBCH%2C might have 3-hydroxyisobutyryl-Coenzyme A hydrolase activity	1:398417-399505	0	0	0	0	0	1.58418	ud	ud	0
47	DDB0306493	DDB_G0267602	DDB_G0267602	*	1:400350-405975	47.537	66.2044	45.6359	45.5278	72.1458	61.7832	1.04413	0.917647	0.738646
48	DDB0231306	DDB_G0267604	mserS	catalyzes the reaction ATP %2B L-serine %2B tRNASer %3D AMP %2B diphosphate %2B L-seryl-tRNASer	1:406648-408225	2.97106	0	0	1.89699	0	0	1.5662	ud	ud
49	DDB0237574	DDB_G0267606	fcf1	*	1:408722-409582	0	0	0	0	0	1.58418	ud	ud	0
50	DDB0307342	DDB_G0267612	DDB_G0267612	*	1:413651-414280	2.97106	0	0	0	0	0	+	ud	ud
51	DDB0191165	DDB_G0267380	argE	*	1:414980-416538	5.94212	6.96888	10.1413	1.89699	2.94473	6.33673	3.13239	2.36656	1.6004
52	DDB0308322	DDB_G0267614	DDB_G0267614	*	1:420108-421374	0	0	0	0	0	4.75255	ud	ud	0
53	DDB0201558	DDB_G0267454	ancA	ortholog of human SLC25A4%2C which catalyzes the exchange of ADP and ATP across the mitochondrial inner membrane; contains six predicted transmembrane domains %3Cbr%2F%3E%3Cbr%2F%3E%3Cb%3ECommunity annotation:%3C%2Fb%3E Overview of the %3Ca href%3D%22http:%2F%2Fwiki.dictybase.org%2Fdictywiki%2Findex.php%2FMitochondrial_Carrier_Family_%2528MCF%2529%22%3EMitochondrial Carrier Family (MCF)%3C%2Fa%3E…	1:424007-425518	2275.83	3306.74	3392.27	2524.9	2740.07	2647.17	0.901357	1.20681	1.28147
54	DDB0308323	DDB_G0267624	DDB_G0267624	*	1:439137-440790	0	3.48444	15.212	0	7.36182	14.2577	ud	0.473313	1.06693
55	DDB0233104	DDB_G0267630	kil1	overexpression of kil1%2C a sulfotransferase%2C restores the ability of %3Ca href%3D%22%2Fdb%2Fcgi-bin%2Fgene_page.pl?primary_id%3DDDB_G0267444%22%3E%3Ci%3Ephg1a%3C%2Fi%3E%3C%2Fa%3E mutants to grow on K. pneumoniae	1:443514-444929	5.94212	33.1022	23.663	15.1759	29.4473	19.0102	0.391549	1.12412	1.24475
56	DDB0220518	DDB_G0267638	DDB_G0267638	chromatin remodeling complex subunit R (CHR) protein; SWI2%2FSNF2 homolog	1:464992-474506	0	0	1.69022	0	0	0	ud	ud	+
57	DDB0191312	DDB_G0267448	DDB_G0267448	similar to yeast ERG24 involved in ergosterol biosynthesis	1:481685-483244	35.6527	1.74222	0	13.279	4.41709	0	2.68491	0.394427	ud
58	DDB0231155	DDB_G0268302	rpl38	protein component of the large (60S) ribosomal subunit	1:485945-486391	5.94212	0	1.69022	1.89699	0	0	3.13239	ud	+
59	DDB0191199	DDB_G0267390	psmB6	subunit of the 20S proteasome (macropain)%2C the endopeptidase complex involved in an ATP%2Fubiquitin-dependent nonlysosomal proteolytic pathway; in eukaryotes composed of up to 28 subunits%2C which form a highly ordered ring-shaped structure (20S ring); shift of Dictyostelium cells from the proliferative to differentiated state; highly expressed during the early stage of differentiation	1:487456-488497	0	3.48444	6.76087	1.89699	4.41709	3.16837	0	0.788854	2.13387
60	DDB0308326	DDB_G0267644	DDB_G0267644	*	1:488923-490112	23.7685	8.7111	11.8315	30.3519	17.6684	11.0893	0.783098	0.493034	1.06693
61	DDB0237873	DDB_G0267646	sec20	putative ortholog of SNARE protein SEC20	1:490625-491661	5.94212	13.9378	15.212	0	5.88945	6.33673	+	2.36656	2.4006
62	DDB0306486	DDB_G0267648	DDB_G0267648	*	1:491895-494666	8.91319	20.9067	32.1141	60.7038	27.9749	36.4362	0.146831	0.747336	0.881379
63	DDB0231217	DDB_G0267650	ireA	ortholog of the yeast IRE1 serine%2Fthreonine kinase%2Fendoribonuclease%2C a transmembrane protein involved in the unfolded protein response; contains a ribonuclease 2-5A domain and 3 pyrrolo-quinoline quinone (PQQ) domains	1:495110-498317	0	0	0	1.89699	1.47236	0	0	0	ud
64	DDB0305262	DDB_G0267656	l2hgdh	ortholog of the H. sapiens L2HGDH%2C which when defective causes L-2-hydroxyglutaric aciduria-a rare autosomal recessive disorder	1:518710-520050	2.97106	0	1.69022	1.89699	1.47236	0	1.5662	0	+
65	DDB0189444	DDB_G0267664	DDB_G0267664	*	1:529188-530978	0	1.74222	0	1.89699	1.47236	1.58418	0	1.18328	0
66	DDB0232130	DDB_G0267668	hspL	*	1:537016-537560	14.8553	13.9378	5.07065	20.8669	13.2513	17.426	0.711907	1.05181	0.290982
67	DDB0308328	DDB_G0267670	DDB_G0267670	*	1:537622-538492	0	0	0	0	0	1.58418	ud	ud	0
68	DDB0189448	DDB_G0267672	DDB_G0267672	*	1:538843-541233	2.97106	1.74222	0	0	0	0	+	+	ud
69	DDB0348319	DDB_G0268494	DDB_G0268494	*	1:542006-544264	0	1.74222	0	1.89699	0	4.75255	0	+	0
70	DDB0308329	DDB_G0267676	DDB_G0267676	*	1:548246-550335	0	0	1.69022	1.89699	0	1.58418	0	ud	1.06693
71	DDB0191260	DDB_G0267384	culB	similar to mammalian cullin 1 and 2 (CUL1%2C CUL2); involved in ubiquitin-mediated protein degradation; regulates prestalk cell differentiation in %3Ci%3EDictyostelium%3C%2Fi%3E	1:551012-554227	0	0	10.1413	0	2.94473	14.2577	ud	0	0.711288
72	DDB0306542	DDB_G0268496	DDB_G0268496	*	1:554652-556085	14.8553	22.6489	42.2554	37.9399	29.4473	36.4362	0.391549	0.769133	1.15971
73	DDB0232363	DDB_G0267680	DDB_G0267680	*	1:557566-558286	5.94212	3.48444	3.38043	0	2.94473	3.16837	+	1.18328	1.06693
74	DDB0229847	DDB_G0267686	DDB_G0267686	member of the TKL (tyrosine kinase-like) group; belongs to the ARK (ankyrin repeat-containing kinase) family%2C although it does not contain ankyrin repeats; contains an RGS (Regulator of G protein Signaling) domain	1:564277-571070	0	0	1.69022	0	0	0	ud	ud	+
75	DDB0267075	DDB_G0268498	DDB_G0268498	*	1:573341-576172	2.97106	0	0	3.79399	0	0	0.783098	ud	ud
76	DDB0216244	DDB_G0267688	cpnD	Ca(2%2B)-dependent phospholipid-binding protein; contains two C2 domains and a VWFA domain.	1:578409-580066	44.5659	19.1644	21.9728	53.1158	23.5578	20.5944	0.839033	0.813506	1.06693
77	DDB0232941	DDB_G0267690	icpA	homolog of INCENP involved in various cellular processes; contains the IN-box domain known to bind Aurora B kinase; null mutant has defects in cytokinesis%2C chromosome segregation%2C and spindle organization	1:581198-585318	0	1.74222	0	0	2.94473	4.75255	ud	0.591641	0
78	DDB0267043	DDB_G0295847	DDB_G0295847	contains one transmembrane domain at the carboxyl terminal	1:585586-589828	14.8553	10.4533	8.45109	13.279	16.196	7.92092	1.11871	0.645426	1.06693
79	DDB0267042	DDB_G0268500	DDB_G0268500	*	1:590684-595168	2.97106	0	0	5.69098	2.94473	1.58418	0.522065	0	0
80	DDB0267044	DDB_G0267692	DDB_G0267692	has a predicted signal peptide and a C-terminal transmembrane domain	1:600250-604291	2.97106	0	0	3.79399	1.47236	0	0.783098	0	ud
81	DDB0191238	DDB_G0267430	abcG20	half transporter%2C consisting of one ABC domain and one transmembrane domain	1:609146-611416	0	1.74222	3.38043	0	1.47236	3.16837	ud	1.18328	1.06693
82	DDB0305059	DDB_G0268316	DDB_G0268316	*	1:613392-617600	0	1.74222	0	0	1.47236	0	ud	1.18328	ud
83	DDB0306496	DDB_G0267700	DDB_G0267700	*	1:624602-625684	0	0	0	3.79399	0	0	0	ud	ud
84	DDB0191295	DDB_G0267472	roco7	member of the TKL (tyrosine kinase-like) group and the ROCO family of protein kinases; contains Roc%2C COR%2C WD40%2C and protein kinase domains; related to LRR-containing kinases but does not contain an LRR domain	1:628403-636330	2.97106	0	0	3.79399	0	0	0.783098	ud	ud
85	DDB0307277	DDB_G0268504	DDB_G0268504	contains two putative coiled-coil domains; conserved in Dictyostelium and Polysphondylium	1:642853-659065	5.94212	0	273.815	26.5579	1.47236	293.074	0.223742	0	0.934287
86	DDB0234109	DDB_G0267704	mcfT	ortholog of the yeast ODC2 and mammalian SLCA2521%2C which transport C5-C7 oxodicarboxylates across the mitochondrial membrane %3Cbr%2F%3E%3Cbr%2F%3E %3Cb%3ECommunity annotation:%3C%2Fb%3E Overview of the %3Ca href%3D%22http:%2F%2Fwiki.dictybase.org%2Fdictywiki%2Findex.php%2FMitochondrial_Carrier_Family_%2528MCF%2529%22%3EMitochondrial Carrier Family (MCF)%3C%2Fa%3E%2C %3Ci%3EGerard Klein and Mic…	1:661668-662715	47.537	43.5555	54.0869	68.2918	29.4473	26.9311	0.696087	1.4791	2.00834
87	DDB0234026	DDB_G0267708	vps25	component of the ELL complex%2C an RNA polymerase II transcription factor%2C and of the ESCRT-II complex (endosomal sorting complex required for transport)	1:670930-671606	0	1.74222	0	0	0	0	ud	+	ud
88	DDB0306487	DDB_G0267712	DDB_G0267712	*	1:675419-675964	89.1319	127.182	121.696	73.9827	144.292	88.7143	1.20477	0.881424	1.37177
89	DDB0234039	DDB_G0268328	DDB_G0268328	*	1:683499-695010	0	0	0	0	2.94473	1.58418	ud	0	0
90	DDB0308332	DDB_G0267724	DDB_G0267724	*	1:700627-703356	0	0	0	1.89699	0	0	0	ud	ud
91	DDB0232051	DDB_G0268330	sgmD	similar to acid sphingomyelinase%2C which hydrolyze the phosphodiester bond in sphingomyelin to form ceramide	1:704053-705840	0	0	0	1.89699	0	0	0	ud	ud
92	DDB0238173	DDB_G0268332	uduA1	upregulated in the uninfected %3Ca href%3D%22%2Fgene%2FDDB_G0277071%22%3E%3Ci%3EdupA%3C%2Fi%3E%3C%2Fa%3E mutant; almost identical to %3Ca href%3D%22%2Fgene%2FDDB_G0267726%22%3E%3Ci%3EuduA2%3C%2Fi%3E%3C%2Fa%3E%2C %3Ca href%3D%22%2Fgene%2FDDB_G0267728%22%3E%3Ci%3EuduA3%3C%2Fi%3E%3C%2Fa%3E	1:708045-708883	0	12.1955	10.1413	0	0	6.33673	ud	+	1.6004
93	DDB0348265	DDB_G0268334	DDB_G0268334	*	1:714031-716367	0	0	1.69022	1.89699	0	0	0	ud	+
94	DDB0306498	DDB_G0267732	DDB_G0267732	*	1:723287-729518	0	0	0	1.89699	0	0	0	ud	ud
95	DDB0189510	DDB_G0267740	DDB_G0267740	*	1:746953-749568	0	1.74222	0	0	0	0	ud	+	ud
96	DDB0191223	DDB_G0267438	abcA2	full transporter%2C consisting of two ABC domains and two transmembrane domains	1:758875-763979	115.871	22.6489	32.1141	106.232	58.8945	58.6148	1.09074	0.384567	0.547884
97	DDB0237549	DDB_G0267748	cdc45	ortholog of the conserved CDC45 or CDC45L protein; in %3Ci%3ES. cerevisia%3C%2Fi%3Ee and %3Ci%3ES. pombe%3C%2Fi%3E required for initiation of chromosomal DNA replication	1:776324-778499	2.97106	0	0	1.89699	0	1.58418	1.5662	ud	0
98	DDB0346739	DDB_G0267750	DDB_G0267750	*	1:780178-783237	0	0	0	0	0	1.58418	ud	ud	0
99	DDB0306499	DDB_G0267752	DDB_G0267752	*	1:783552-786233	0	0	0	1.89699	0	0	0	ud	ud
100	DDB0231329	DDB_G0267760	tbck	similar to TBCK in human%2C fly%2C and worm; TBC domain-containing proteins in yeast are GTPase activator proteins; unlikely to function as a kinase as it does not contain a catalytic aspartate	1:792299-795646	0	1.74222	0	0	0	1.58418	ud	+	0
101	DDB0348170	DDB_G0268344	DDB_G0268344	*	1:798097-799005	0	0	0	1.89699	0	1.58418	0	ud	0
102	DDB0266638	DDB_G0268516	tbcD	*	1:802089-806703	2.97106	0	0	0	0	0	+	ud	ud
103	DDB0307395	DDB_G0268518	DDB_G0268518	*	1:810583-811472	0	0	0	0	0	1.58418	ud	ud	0
104	DDB0231422	DDB_G0267446	cnbA	regulatory subunit of the Ca%3Csup%3E2%2B%3C%2Fsup%3E%2Fcalmodulin-dependent serine%2Fthreonine protein phosphatase; contains an EF-hand%2C calcium binding motif	1:816934-817922	0	3.48444	5.07065	1.89699	0	1.58418	0	+	3.2008
105	DDB0308337	DDB_G0267770	DDB_G0267770	*	1:820114-821706	0	1.74222	0	0	0	1.58418	ud	+	0
106	DDB0220789	DDB_G0267774	abkC	contains ABC1 kinase (protein kinase-like) domain; yeast ABC1 essential for the electron transfer in the BC(1) complex; E.coli homolog required for ubiquinone biosynthesis	1:825289-827478	8.91319	8.7111	6.76087	5.69098	7.36182	1.58418	1.5662	1.18328	4.26773
107	DDB0347715	DDB_G0267776	DDB_G0267776	*	1:827764-832445	17.8264	0	0	13.279	0	1.58418	1.34245	ud	0
108	DDB0232013	DDB_G0267786	DDB_G0267786	weakly similar to niban protein%2C a marker for renal carcinogenesis%3Cbr%3E %3Cb%3ECommunity annotation:%3C%2Fb%3E DDB_G0267786 appears to be cell-cycle regulated%2C expressed in late G2 at the same time when virtually all S-phase and M-phase specific genes are active (see graph on wiki page). The gene is slightly overexpressed in the rblA disruptant (1%2C5-fold) but appears primarily regulated …	1:852021-853903	130.727	144.604	89.5815	75.8797	113.372	96.6352	1.72281	1.27549	0.927007
109	DDB0347834	DDB_G0268348	DDB_G0268348	*	1:868196-872344	0	0	1.69022	0	0	1.58418	ud	ud	1.06693
110	DDB0306270	DDB_G0268352	DDB_G0268352	conserved in Dictyostelium; contains an immunoglobulin like fold domain; contains a predicted signal sequence and C-terminal transmembrane domain	1:885149-889039	0	0	1.69022	0	5.88945	6.33673	ud	0	0.266733
111	DDB0308340	DDB_G0267810	DDB_G0267810	*	1:905813-908316	0	1.74222	1.69022	1.89699	0	3.16837	0	+	0.533466
112	DDB0308341	DDB_G0267818	DDB_G0267818	*	1:914771-918553	0	0	1.69022	0	0	0	ud	ud	+
113	DDB0308342	DDB_G0267820	DDB_G0267820	*	1:919584-920681	0	0	0	0	2.94473	0	ud	0	ud
114	DDB0307353	DDB_G0267826	DDB_G0267826	*	1:924216-925787	0	0	0	1.89699	0	0	0	ud	ud
115	DDB0230033	DDB_G0267830	gemA	simlar to M. musculus mitochondrial Rho1 and S. cerevisiae GEM1%2C a conserved tail-anchored outer mitochondrial membrane GTPase; contains two GTP-binding domains%2C two EF hand domains%2C and a C-terminal transmembrane domain	1:929880-932237	127.756	85.3688	64.2282	108.129	76.5629	55.4464	1.18152	1.11502	1.15838
116	DDB0304674	DDB_G0268358	DDB_G0268358	ortholog of the human SDCCAG10 (Serologically Defined Colon Cancer Antigen 10); PPIase is an enzyme that accelerates protein folding by catalyzing the cis-trans isomerization of proline imidic peptide bonds in oligopeptides	1:936052-938060	0	0	0	0	1.47236	0	ud	0	ud
117	DDB0307377	DDB_G0267836	DDB_G0267836	*	1:940974-942790	0	0	0	0	2.94473	0	ud	0	ud
118	DDB0191115	DDB_G0267382	corA	actin binding protein egulating actin nucleation%2C involved in cytokinesis and cell motility	1:943374-944711	8.91319	0	11.8315	1.89699	2.94473	4.75255	4.69859	0	2.48951
119	DDB0216557	DDB_G0268528	DDB_G0268528_RTE	partial ORF2 of tRNA-specific non-long terminal repeat retrotransposon TRE3-C	1:945806-947605	0	0	0	0	0	1.58418	ud	ud	0
120	DDB0305056	DDB_G0268360	DDB_G0268360	conserved in D. purpureum	1:948334-948612	98.045	123.698	116.625	89.1587	101.593	87.1301	1.09967	1.21758	1.33852
121	DDB0191106	DDB_G0267416	rpmA	nuclear gene encoding the mitochondrial RNA polymerase	1:950030-952882	5.94212	3.48444	10.1413	3.79399	7.36182	7.92092	1.5662	0.473313	1.28032
122	DDB0231628	DDB_G0267844	expl6	similar to plant expansins%2C which modify the cell wall to allow expansion during cell growth; contains a predicted signal peptide	1:961152-962309	2.97106	0	0	0	0	0	+	ud	ud
123	DDB0252704	DDB_G0267850	DDB_G0267850	*	1:965758-967822	0	1.74222	0	0	4.41709	0	ud	0.394427	ud
124	DDB0305286	DDB_G0267852	DDB_G0267852	the Maf protein is a putative inhibitor of septum formation found in eukaryotes%2C bacteria%2C and archaea	1:968117-968896	2.97106	0	0	0	4.41709	6.33673	+	0	0
125	DDB0231995	DDB_G0267854	gxcD	multi-domain protein with similarity to Rho guanine nucleotide exchange factors	1:970209-973782	0	1.74222	0	0	1.47236	0	ud	1.18328	ud
126	DDB0305057	DDB_G0267856	DDB_G0267856	*	1:974099-976591	5.94212	0	0	1.89699	0	0	3.13239	ud	ud
127	DDB0346749	DDB_G0267858	DDB_G0267858	*	1:977722-980295	0	0	0	0	0	1.58418	ud	ud	0
128	DDB0232168	DDB_G0268374	dcd2B	*	1:1007048-1009918	0	1.74222	1.69022	0	1.47236	3.16837	ud	1.18328	0.533466
129	DDB0215395	DDB_G0268472	naprt	catalyzes the conversion of nicotinic acid (NA) to NA mononucleotide (NaMN)%2C which elevates cellular NAD levels and prevent oxidative stress	1:1010098-1012044	2.97106	1.74222	1.69022	1.89699	1.47236	0	1.5662	1.18328	+
130	DDB0307397	DDB_G0268534	DDB_G0268534	*	1:1014659-1015216	8.91319	5.22666	5.07065	7.58797	2.94473	11.0893	1.17465	1.77492	0.457257
131	DDB0232930	DDB_G0268538	psmA5	subunit of the 20S proteasome (macropain)%2C the endopeptidase complex involved in an ATP%2Fubiquitin-dependent nonlysosomal proteolytic pathway; in eukaryotes composed of up to 28 subunits%2C which form a highly ordered ring-shaped structure (20S ring)	1:1022895-1023978	0	5.22666	8.45109	0	1.47236	4.75255	ud	3.54984	1.77822
132	DDB0307380	DDB_G0267878	DDB_G0267878	*	1:1025189-1028129	2.97106	1.74222	0	0	0	0	+	+	ud
133	DDB0305287	DDB_G0267880	DDB_G0267880	similar to bacterial and fungal acetyltransferases; member of the GNAT family	1:1028328-1028897	0	0	0	0	0	1.58418	ud	ud	0
134	DDB0307381	DDB_G0267882	DDB_G0267882	*	1:1029261-1031066	0	1.74222	5.07065	1.89699	1.47236	1.58418	0	1.18328	3.2008
135	DDB0231450	DDB_G0267884	alg12	CAZy family GT22; catalyzes N-linked mannosylation	1:1032061-1034001	0	5.22666	1.69022	0	2.94473	0	ud	1.77492	+
136	DDB0348065	DDB_G0267886	DDB_G0267886	*	1:1036314-1038005	0	0	0	0	1.47236	0	ud	0	ud
137	DDB0306510	DDB_G0267892	DDB_G0267892	*	1:1045342-1047918	0	0	0	0	1.47236	0	ud	0	ud
138	DDB0307344	DDB_G0267894	DDB_G0267894	*	1:1051356-1052030	0	1.74222	5.07065	0	2.94473	3.16837	ud	0.591641	1.6004
139	DDB0302589	DDB_G0302588	DDB_G0302588	similar to a D. purpureum protein	1:1056562-1067586	2.97106	0	0	0	2.94473	0	+	0	ud
140	DDB0305341	DDB_G0267904	DDB_G0267904	putative ortholog of Xenopus AND-1 (Acidic Nucleoplasmic DNA-binding protein 1) that participates in loading the MCM2-7 helicase complex at the initiation of DNA replication %3Cbr%3E%3Cbr%3E %3Cb%3ECommunity annotation:%3C%2Fb%3E DDB G0267904 is a wd-repeat protein with moderate similarity to AND-1%2C also known as CTF4%2C a wd40 and HMG-box containing protein originally discovered in Xenopus. (s…	1:1077141-1080667	0	0	1.69022	0	0	0	ud	ud	+
141	DDB0235157	DDB_G0268548	pikF	putative PI3K that phosphorylates phosphoinositides on the 3-hydroxyl group of the inositol ring%3B has the capacity to bind and be activated by the GTP-bound small GTPase ras	1:1099622-1104015	5.94212	3.48444	15.212	1.89699	5.88945	3.16837	3.13239	0.591641	4.8012
142	DDB0306307	DDB_G0268386	DDB_G0268386	similar to D. purpureum protein%3B contains one SET domain and one tetratricopeptide repeat (TPR) region	1:1104198-1106228	0	1.74222	0	0	0	0	ud	+	ud
143	DDB0307383	DDB_G0267910	DDB_G0267910	*	1:1106720-1108333	0	0	0	0	0	1.58418	ud	ud	0
144	DDB0306512	DDB_G0267914	DDB_G0267914	*	1:1112700-1114253	0	1.74222	1.69022	0	0	0	ud	+	+
145	DDB0191523	DDB_G0267466	cupA	highly conserved protein family up-regulated by Ca2%2B%3B expressed throughout vegetative cells and in the cortex of aggregating cells%3B downstream ORF is potentially part of this gene	1:1122624-1123895	5.94212	0	1.69022	20.8669	0	14.2577	0.284763	ud	0.118548
146	DDB0233987	DDB_G0267924	DDB_G0267924	catalyzes the reaction ATP %2B H%3Csub%3E2%3C%2Fsub%3EO %2B Na%3Csup%3E%2B%3C%2Fsup%3E%2Fin %2B K%3Csup%3E%2B%3C%2Fsup%3E%2Fout %3D ADP %2B phosphate %2B Na%3Csup%3E%2B%3C%2Fsup%3E%2Fout %2B K%3Csup%3E%2B%3C%2Fsup%3E%2Fin%3B %3Cbr%2F%3E contains 10 transmembrane domains	1:1128799-1132710	0	1.74222	0	0	0	0	ud	+	ud
147	DDB0302577	DDB_G0268396	sep15	contains a selenocysteine residue (U) at position 100%3B conserved protein%2C which may be involved in protein folding in the endoplasmic reticulum	1:1139853-1140479	2.97106	6.96888	5.07065	3.79399	8.83418	7.92092	0.783098	0.788854	0.64016
148	DDB0230002	DDB_G0268550	DDB_G0268550	kinase domain similar to those of mitogen-activated protein kinases%3B similar to the STE20 family	1:1145507-1147336	0	0	0	1.89699	0	0	0	ud	ud
149	DDB0229417	DDB_G0268402	rab24	similar to rab24	1:1157427-1158481	11.8842	10.4533	8.45109	24.6609	13.2513	7.92092	0.481906	0.788854	1.06693
150	DDB0191158	DDB_G0267452	sonA	*	1:1168646-1170444	0	0	0	0	0	1.58418	ud	ud	0
151	DDB0233799	DDB_G0267950	copE	epsilon subunit of the coatomer complex essential for the secretory pathway	1:1172814-1173875	2.97106	0	3.38043	1.89699	0	4.75255	1.5662	ud	0.711288
152	DDB0307386	DDB_G0267952	DDB_G0267952	*	1:1173990-1175066	0	3.48444	6.76087	5.69098	2.94473	6.33673	0	1.18328	1.06693
153	DDB0306112	DDB_G0267954	DDB_G0267954	contains a C-terminal Bicoid-interacting 3 domain%2C which occurs in methyltransferases that modify RNA-binding proteins%3B has similarity to mammalian 7SK snRNA methylphosphate capping enzyme	1:1175758-1177189	0	1.74222	0	0	0	0	ud	+	ud
154	DDB0231426	DDB_G0267956	abiA	similar to Abi2%2C Abl-interactor 2	1:1177308-1178404	0	1.74222	0	0	0	0	ud	+	ud
155	DDB0346714	DDB_G0268552	DDB_G0268552	*	1:1182084-1184169	0	0	1.69022	0	4.41709	0	ud	0	+
156	DDB0229382	DDB_G0267962	tsuA	similar to mammalian STK36 and fly fused kinase (fu)%2C a S%2FT kinase involved in the hedgehog signal transduction pathway%3B belongs to the ULK (Unc-51-like kinase) family of kinases	1:1191800-1198906	0	0	1.69022	1.89699	0	0	0	ud	+
157	DDB0231100	DDB_G0267966	pyd1	ortholog of S. cerevisiae URA1 and human DPYD%3B defects in DPYD cause dihydropyrimidine dehydrogenase deficiency%3B catalyzes the reaction 5%2C6-dihydrouracil %2B NADP%2B %3C%3D%3E uracil %2B NADPH %2B H%2B	1:1202711-1205883	5.94212	1.74222	1.69022	1.89699	1.47236	0	3.13239	1.18328	+
158	DDB0305301	DDB_G0268406	DDB_G0268406	weak similarity to fungal profilins	1:1206080-1206733	2.97106	5.22666	3.38043	9.48497	7.36182	6.33673	0.313239	0.709969	0.533466
159	DDB0216375	DDB_G0267978	krsB	N-terminus similar to mammalian STK3 and STK4 (MST) kinases%2C and other STE20-like kinases%3B stress-responsive kinase%3B C-terminal half contains 4 calpain III domains	1:1220851-1224573	2.97106	5.22666	0	1.89699	1.47236	0	1.5662	3.54984	ud
160	DDB0231869	DDB_G0268410	drnB	similar to the mammalian Dicer protein%2C an RNase III protein that converts long dsRNA (double-stranded RNA) into siRNA (small interfering RNA)	1:1225333-1229934	0	0	0	0	0	1.58418	ud	ud	0
161	DDB0233797	DDB_G0267982	copA	contains five WD40 repeats%3B alpha subunit of the coatomer complex essential for the secretory pathway	1:1232234-1235989	124.785	97.5644	131.837	201.081	110.427	145.745	0.620568	0.883517	0.904573
162	DDB0233064	DDB_G0267984	DDB_G0267984	conserved peptidase M20 family zinc metallopeptidases%2C which are glutamate carboxypeptidases%3B contains peptidase dimerization domain	1:1236115-1237782	29.7106	20.9067	25.3533	24.6609	19.1407	22.1786	1.20477	1.09226	1.14314
163	DDB0189696	DDB_G0267988	DDB_G0267988	*	1:1240356-1241711	0	1.74222	0	0	1.47236	0	ud	1.18328	ud
164	DDB0302580	DDB_G0267994	DDB_G0267994	similar to a large family of eukaryotic DNAJ heat shock proteins (DnaJ Hsp40)	1:1246116-1247617	0	1.74222	0	1.89699	1.47236	0	0	1.18328	ud
165	DDB0306514	DDB_G0267996	DDB_G0267996	*	1:1248279-1249587	0	0	1.69022	7.58797	2.94473	0	0	0	+
166	DDB0191500	DDB_G0267406	lmpA	*	1:1250161-1252599	20.7974	13.9378	10.1413	11.382	11.7789	12.6735	1.82723	1.18328	0.800199
167	DDB0202201	DDB_G0268412	DDB_G0268412	*	1:1253788-1257146	20.7974	20.9067	18.5924	7.58797	22.0855	17.426	2.74084	0.946625	1.06693
168	DDB0191198	DDB_G0267440	lmpC	*	1:1257306-1259874	0	0	1.69022	0	1.47236	0	ud	0	+
169	DDB0220133	DDB_G0267434	DDB_G0267434	*	1:1260113-1262650	0	0	1.69022	1.89699	0	1.58418	0	ud	1.06693
170	DDB0191119	DDB_G0267436	abcF4	consists of two ABC domains and lacks a transmembrane domain	1:1263019-1266447	0	0	0	1.89699	2.94473	0	0	0	ud
171	DDB0266345	DDB_G0295829	DDB_G0295829	contains a signal peptide and a C-terminal transmembrane domain	1:1266897-1271013	0	0	0	5.69098	0	1.58418	0	ud	0
172	DDB0191163	DDB_G0267400	hspD	*	1:1280990-1283391	187.177	243.911	278.886	182.111	266.498	243.964	1.02782	0.915245	1.14314
173	DDB0304618	DDB_G0268008	DDB_G0268008	very similar to bacterial FAD dependent oxidoreductases	1:1290599-1291894	2.97106	6.96888	5.07065	11.382	5.88945	7.92092	0.261033	1.18328	0.64016
174	DDB0346715	DDB_G0268558	DDB_G0268558	*	1:1292814-1294391	14.8553	6.96888	10.1413	13.279	11.7789	6.33673	1.11871	0.591641	1.6004
175	DDB0202208	DDB_G0268420	DDB_G0268420	*	1:1295307-1299499	0	0	6.76087	1.89699	0	4.75255	0	ud	1.42258
176	DDB0231031	DDB_G0268014	gtf2h1	ortholog of S. cerevisiae TFB1%2C subunit of TFIIH and nucleotide excision repair factor 3 complexes%2C required for nucleotide excision repair%2C target for transcriptional activators	1:1308296-1310389	2.97106	1.74222	0	0	0	0	+	+	ud
177	DDB0191123	DDB_G0267444	phg1a	involved in phagocytosis and substrate adhesion%3B contains 9 transmembrane domains%3Cbr%3E %3Cb%3ENomenclature conflict: %3C%2Fb%3E Do not confuse this gene with phgA%2C encoding drainin%2C or with the phgA locus (%3Ca href%3D%22%2Fdb%2Fcgi-bin%2FdictyBase%2Freference%2Freference.pl?refNo%3D1446%22%3EDuffy and Vogel 1984%3C%2Fa%3E)	1:1310839-1313118	344.643	245.653	219.728	239.021	269.443	248.717	1.44189	0.911709	0.883447
178	DDB0306221	DDB_G0268018	DDB_G0268018	*	1:1314808-1316513	23.7685	43.5555	37.1848	24.6609	41.2262	28.5153	0.963812	1.0565	1.30403
179	DDB0230185	DDB_G0268020	bkdB	catalyzes the reaction 3-methyl-2-oxobutanoate %2B lipoamide %3D S-(2-methylpropanoyl)-dihydrolipoamide %2B CO%3Csub%3E2%3C%2Fsub%3E%3B E1 component of branched-chain keto acid dehydrogenase	1:1317002-1318564	2.97106	12.1955	25.3533	17.0729	16.196	19.0102	0.174022	0.752997	1.33367
180	DDB0306515	DDB_G0268022	DDB_G0268022	*	1:1318763-1319387	0	5.22666	3.38043	0	2.94473	4.75255	ud	1.77492	0.711288
181	DDB0191292	DDB_G0267386	cysB	catalyzes the reaction homocysteine %2B L-serine %3C%3D%3E H%3Csub%3E2%3C%2Fsub%3EO %2B cystathionine	1:1329298-1331157	8.91319	1.74222	11.8315	3.79399	7.36182	6.33673	2.34929	0.236656	1.86713
182	DDB0347900	DDB_G0268422	DDB_G0268422	*	1:1339034-1339901	0	0	1.69022	0	0	1.58418	ud	ud	1.06693
183	DDB0232225	DDB_G0268034	DDB_G0268034	homolog of mammalian Rab GDP dissociation inhibitor alpha%3B forms a soluble complex with Rab proteins%2C thereby preventing exchange of GDP for GTP	1:1340557-1342081	29.7106	19.1644	13.5217	20.8669	16.196	9.5051	1.42381	1.18328	1.42258
184	DDB0305263	DDB_G0268038	mtpn	Ortholog of metazoan myotrophin (MTPN)%2C which might be involved in cerebellar morphogenesis and cardiac hypertrophy%3B contains 2 ankyrin repeats	1:1344276-1344767	2.97106	0	0	1.89699	0	0	1.5662	ud	ud
185	DDB0306516	DDB_G0268040	DDB_G0268040	*	1:1345125-1346305	2.97106	0	0	1.89699	0	0	1.5662	ud	ud
186	DDB0189736	DDB_G0268044	DDB_G0268044	*	1:1347890-1350468	5.94212	3.48444	6.76087	18.9699	5.88945	9.5051	0.313239	0.591641	0.711288
187	DDB0305012	DDB_G0268048	DDB_G0268048	conserved protein of unknown function	1:1353351-1354182	14.8553	26.1333	18.5924	15.1759	22.0855	17.426	0.978872	1.18328	1.06693
188	DDB0189739	DDB_G0268050	DDB_G0268050	*	1:1354807-1355529	0	0	1.69022	0	0	0	ud	ud	+
189	DDB0308350	DDB_G0268054	DDB_G0268054	*	1:1365318-1365947	8.91319	8.7111	6.76087	7.58797	7.36182	9.5051	1.17465	1.18328	0.711288
190	DDB0232040	DDB_G0268056	sptA	similar to S. cerevisiae LCB1%3B dimerizes with SptB to catalyze the conversion of palmitoyl-CoA %2B L-serine into CoA %2B 3-dehydro-D-sphinganine %2B CO%3Csub%3E2%3C%2Fsub%3E	1:1366267-1368004	71.3055	69.6888	52.3967	66.3948	57.4222	60.199	1.07396	1.21362	0.870392
191	DDB0346706	DDB_G0268424	DDB_G0268424	*	1:1368763-1370695	11.8842	10.4533	6.76087	7.58797	10.3065	7.92092	1.5662	1.01424	0.853546
192	DDB0231284	DDB_G0268058	alrC	member of aldo-keto reductase family%2C which reduces C%3DO to C-OH in aldehydes and ketones	1:1371493-1372547	0	0	0	0	1.47236	0	ud	0	ud
193	DDB0237959	DDB_G0268564	DDB_G0268564	putative ortholog of peroxisomal membrane protein PXMP4	1:1377494-1378332	11.8842	12.1955	11.8315	7.58797	8.83418	11.0893	1.5662	1.3805	1.06693
194	DDB0306543	DDB_G0268566	DDB_G0268566	*	1:1378934-1380740	8.91319	5.22666	3.38043	1.89699	0	3.16837	4.69859	+	1.06693
195	DDB0306518	DDB_G0268060	DDB_G0268060	*	1:1380972-1383578	53.4791	10.4533	15.212	47.4248	19.1407	25.3469	1.12766	0.54613	0.60015
196	DDB0307388	DDB_G0268062	DDB_G0268062	*	1:1391482-1393242	0	1.74222	0	0	4.41709	3.16837	ud	0.394427	0
197	DDB0306519	DDB_G0268066	DDB_G0268066	*	1:1394864-1397458	0	5.22666	1.69022	1.89699	0	0	0	+	+
198	DDB0229392	DDB_G0268068	rab6	similar to M. musculus rab6A	1:1398472-1399280	14.8553	41.8133	33.8043	41.7339	30.9196	41.1888	0.355953	1.35232	0.820717
199	DDB0306521	DDB_G0268076	DDB_G0268076	*	1:1414125-1415255	0	0	0	1.89699	0	0	0	ud	ud
200	DDB0229430	DDB_G0268078	DDB_G0268078	putative ortholog of human ICK (intestinal cell (MAK-like) kinase) and mouse MAK (male germ cell-associated kinase)	1:1417972-1419590	0	0	1.69022	0	1.47236	0	ud	0	+
201	DDB0216314	DDB_G0268080	rpc3	component of the RNA polymerase III complex%3B has similarity to H. sapiens RPC3%2FRPC62 and S. cerevisiae RPC82	1:1420168-1422262	5.94212	0	0	0	0	0	+	ud	ud
202	DDB0347757	DDB_G0268430	DDB_G0268430	*	1:1423638-1426439	5.94212	0	0	0	0	0	+	ud	ud
203	DDB0233074	DDB_G0268084	wdr91	conserved protein containing 5 to 7 WD40 repeats	1:1428913-1431383	0	0	0	3.79399	1.47236	0	0	0	ud
204	DDB0191241	DDB_G0267428	abcH2	consists of one ABC domain and lacks a transmembrane domain	1:1443157-1444962	0	0	0	0	1.47236	0	ud	0	ud
205	DDB0305289	DDB_G0268098	nop58	ortholog of human and S. pombe nucleolar protein 58%3B members of this family are involved in a variety of functions during pre-mRNA splicing	1:1450677-1452718	47.537	29.6178	25.3533	79.6737	41.2262	23.7628	0.596646	0.718421	1.06693
206	DDB0231334	DDB_G0268100	asnS2	catalyzes the reaction ATP %2B L-asparagine %2B tRNAAsn %3D AMP %2B diphosphate %2B L-asparaginyl-tRNAAsn%3B similar to bacterial Asn-tRNA-ligases	1:1453036-1454418	0	0	0	0	0	1.58418	ud	ud	0
207	DDB0306523	DDB_G0268102	DDB_G0268102	*	1:1455102-1460921	8.91319	1.74222	3.38043	1.89699	0	0	4.69859	+	+
208	DDB0231448	DDB_G0268104	gabT	catalyzes the degradation of GABA :4-aminobutanoate %2B 2-oxoglutarate %3D succinate semialdehyde %2B L-glutamate%3B null mutant has a very mild developmental delay	1:1461475-1463206	2.97106	3.48444	8.45109	5.69098	2.94473	1.58418	0.522065	1.18328	5.33466
209	DDB0302586	DDB_G0268112	DDB_G0268112	lysine and glutamine rich protein	1:1468365-1468964	0	0	0	0	0	1.58418	ud	ud	0
210	DDB0191131	DDB_G0267464	polA	*	1:1469084-1473264	0	0	0	1.89699	0	0	0	ud	ud
211	DDB0308351	DDB_G0268114	DDB_G0268114	*	1:1473867-1474392	0	1.74222	5.07065	1.89699	4.41709	6.33673	0	0.394427	0.800199
212	DDB0202223	DDB_G0268432	DDB_G0268432	*	1:1475254-1478148	0	0	0	1.89699	0	1.58418	0	ud	0
213	DDB0305308	DDB_G0268118	DDB_G0268118	*	1:1481369-1483750	71.3055	45.2977	40.5652	60.7038	45.6433	57.0306	1.17465	0.99243	0.711288
214	DDB0307345	DDB_G0268122	DDB_G0268122	*	1:1487041-1487541	0	0	18.5924	0	0	12.6735	ud	ud	1.46703
215	DDB0347943	DDB_G0268570	DDB_G0268570	*	1:1492031-1493941	0	3.48444	0	0	1.47236	0	ud	2.36656	ud
216	DDB0191112	DDB_G0267422	tipC	similar to S. cerevisiae VPS13 involved in vacuolar protein sorting and protein-Golgi retention%3B in D. discoideum involved in early development and tip formation	1:1494431-1506056	0	0	0	1.89699	2.94473	3.16837	0	0	0
217	DDB0306525	DDB_G0268130	DDB_G0268130	*	1:1512409-1514206	0	1.74222	0	0	0	0	ud	+	ud
218	DDB0232346	DDB_G0268444	DDB_G0268444	*	1:1514264-1515878	0	1.74222	1.69022	0	0	0	ud	+	+
219	DDB0191157	DDB_G0267402	H3a	component of the H2A-H2B-H3-H4 histone octamer%3B dimerizes with histone H4	1:1520754-1521173	5.94212	8.7111	3.38043	5.69098	7.36182	4.75255	1.04413	1.18328	0.711288
220	DDB0346753	DDB_G0268134	DDB_G0268134	*	1:1521691-1526501	2.97106	0	1.69022	1.89699	0	0	1.5662	ud	+
221	DDB0231431	DDB_G0268138	DDB_G0268138	catalyzes the reaction RX %2B glutathione %3C%3D%3E HX %2B R-S-glutathione	1:1528262-1528973	0	0	1.69022	0	1.47236	1.58418	ud	0	1.06693
222	DDB0306527	DDB_G0268140	DDB_G0268140	*	1:1529143-1531470	56.4502	34.8444	70.9891	91.0557	39.7538	63.3673	0.619952	0.876505	1.12028
223	DDB0216405	DDB_G0268144	vwkA	belongs to the Atypical Alpha protein kinases and contains a von Willebrand factor%2C type A (VWFA) domain%3B does not phosphorylate myosin heavy chain	1:1533586-1535463	0	0	0	1.89699	0	0	0	ud	ud
224	DDB0347178	DDB_G0268152	DDB_G0268152	*	1:1542257-1544719	0	1.74222	0	0	0	0	ud	+	ud
225	DDB0232143	DDB_G0268448	fam45	conserved protein	1:1546946-1548173	8.91319	1.74222	3.38043	3.79399	5.88945	3.16837	2.34929	0.29582	1.06693
226	DDB0306528	DDB_G0268156	DDB_G0268156	*	1:1548695-1550155	5.94212	5.22666	8.45109	5.69098	4.41709	4.75255	1.04413	1.18328	1.77822
227	DDB0234247	DDB_G0268574	eIF4e	EIF4E ortholog%2C the eukaryotic initiation factor 4E%3B recognizes and binds the RNA cap during protein synthesis	1:1556730-1557482	0	8.7111	8.45109	0	13.2513	7.92092	ud	0.657379	1.06693
228	DDB0231998	DDB_G0268578	gefV	putative Ras guanine nucleotide exchange factor%3B promotes the exchange of GDP for GTP on Ras small GTPases thus converting them into the active form%3B contains a RasGEF domain and 10 leucine-rich repeats	1:1563062-1569010	0	1.74222	0	0	1.47236	0	ud	1.18328	ud
229	DDB0191110	DDB_G0267426	cshA	catalyzes the condensation of acetyl-CoA and oxaloacetate to citrate	1:1569279-1571100	68.3344	69.6888	87.8913	121.408	70.6735	99.8036	0.562851	0.986068	0.880643
230	DDB0231850	DDB_G0268160	gnt12	CAZy family GT49%3B similar to vertebrate acetylglucosaminyltransferase-like protein	1:1577150-1578881	0	0	0	0	0	1.58418	ud	ud	0
231	DDB0306529	DDB_G0268162	DDB_G0268162	*	1:1580521-1581951	0	1.74222	1.69022	3.79399	0	0	0	+	+
232	DDB0306530	DDB_G0268164	DDB_G0268164	*	1:1584255-1586243	0	0	0	0	2.94473	1.58418	ud	0	0
233	DDB0348366	DDB_G0268450	DDB_G0268450	*	1:1586565-1588451	0	0	0	0	1.47236	0	ud	0	ud
234	DDB0237874	DDB_G0268452	DDB_G0268452	putative ortholog of mammalian Golgi SNAP receptor complex member 2	1:1588545-1589537	2.97106	3.48444	6.76087	7.58797	5.88945	4.75255	0.391549	0.591641	1.42258
235	DDB0306174	DDB_G0268168	DDB_G0268168	belongs to the transglutaminase-like superfamily%3B contains one concanavalin A-like lectin%2Fglucanase domain	1:1591385-1593342	0	0	0	0	0	3.16837	ud	ud	0
236	DDB0252795	DDB_G0268172	DDB_G0268172	highly similar to neighboring genes%2C %3Ca href%3D%22%2Fdb%2Fcgi-bin%2Fgene_page.pl?primary_id%3DDDB_G0268456%22%3E%3Ci%3EDDB_G0268456%3C%2Fi%3E%3C%2Fa%3E%2C %3Ca href%3D%22%2Fdb%2Fcgi-bin%2Fgene_page.pl?primary_id%3DDDB_G0268174%22%3E%3Ci%3EDDB_G0268174%3C%2Fi%3E%3C%2Fa%3E%2C and %3Ca href%3D%22%2Fdb%2Fcgi-bin%2Fgene_page.pl?primary_id%3DDDB_G0268458%22%3E%3Ci%3EDDB_G0268458%3C%2Fi%3E%3C%2Fa%3E	1:1596761-1597122	0	1.74222	1.69022	0	1.47236	1.58418	ud	1.18328	1.06693
237	DDB0191506	DDB_G0267410	pslA	nuclear protein%3B possible transcription factor%3B contains a possible ankyrin repeat region	1:1603473-1607291	0	1.74222	3.38043	3.79399	1.47236	6.33673	0	1.18328	0.533466
238	DDB0216587	DDB_G0268580	DDB_G0268580_RTE	partial ORF2 of tRNA-specific non-long terminal repeat retrotransposon TRE3-C	1:1611083-1614376	2.97106	12.1955	11.8315	22.7639	0	9.5051	0.130516	+	1.24475
239	DDB0308353	DDB_G0268180	DDB_G0268180	*	1:1615735-1617831	0	0	1.69022	0	0	1.58418	ud	ud	1.06693
240	DDB0306531	DDB_G0268182	DDB_G0268182	*	1:1618791-1619297	5.94212	1.74222	8.45109	7.58797	8.83418	7.92092	0.783098	0.197214	1.06693
241	DDB0231728	DDB_G0268462	DDB_G0268462	contains 9 transmembrane domains as predicted by TMHMM2.0	1:1630091-1632271	0	0	0	0	1.47236	0	ud	0	ud
242	DDB0308354	DDB_G0268188	DDB_G0268188	*	1:1633311-1636454	2.97106	1.74222	3.38043	3.79399	0	4.75255	0.783098	+	0.711288
243	DDB0231842	DDB_G0268190	fut11	CAZy family GT10%3B some proteins in the GT10 family help form the basis of blood group antigens	1:1637375-1639913	0	0	3.38043	0	0	1.58418	ud	ud	2.13387
244	DDB0306532	DDB_G0268196	DDB_G0268196	*	1:1642718-1645146	0	1.74222	3.38043	0	0	3.16837	ud	+	1.06693
245	DDB0191202	DDB_G0267374	acpA	32 kDa subunit of heterodimeric actin capping protein cap32%2F34%3B 34 kDa subunit is encoded by acpB%3B contributes to the dynactin complex	1:1647348-1648410	0	5.22666	8.45109	1.89699	4.41709	6.33673	0	1.18328	1.33367
246	DDB0191317	DDB_G0267394	vps46	highly similar to S. cerevisiae DID2 and H. sapiens CHMP1 proteins involved in the vacuolar protein-sorting (Vps) pathway	1:1659361-1660037	11.8842	20.9067	20.2826	11.382	27.9749	17.426	1.04413	0.747336	1.16393
247	DDB0191108	DDB_G0267418	sahA	highly similar to mammalian SAHH (catalyzes the hydrolysis of S-adenosyl-L-homocysteine into adenosine and homocysteine)%3B localizes to actin rods found in spores	1:1662307-1663602	92.1029	55.7511	82.8206	70.1888	51.5327	102.972	1.31222	1.08186	0.804303
248	DDB0216592	DDB_G0268588	DDB_G0268588	*	1:1668764-1672521	0	0	0	3.79399	0	0	0	ud	ud
249	DDB0229901	DDB_G0268592	dlpA	expressed in pstAB cells and in upper cup during culmination	1:1676402-1680165	77.2476	15.68	13.5217	62.6008	5.88945	19.0102	1.23397	2.66238	0.711288
250	DDB0216597	DDB_G0268598	DDB_G0268598_RTE	partial ORF2 protein of tRNA-specific non-long terminal repeat retrotransposon TRE3-B%3B refer to GenBank AF134170 for full-length consensus element	1:1690396-1690910	2.97106	3.48444	0	5.69098	0	1.58418	0.522065	+	0
251	DDB0231356	DDB_G0268214	enoB	catalyzes the reaction 2-phospho-D-glycerate %3C%3D%3E phosphoenolpyruvate %2B H%3Csub%3E2%3C%2Fsub%3EO	1:1697493-1698824	0	0	0	3.79399	1.47236	0	0	0	ud
252	DDB0305342	DDB_G0268216	fncD2	ortholog of Fanconi anaemia complementation group D2 protein%2C involved DNA cross-link repair%3B null mutant is sensitive to DNA damaging agents %3Cbr%2F%3E%3Cbr%2F%3E mammalian ortholog is part of the Fanconi anaemia nuclear complex that includes FANC A%2C B%2C C%2C E%2C F%2C G%2C L and M%3B the FA complex interacts with ube2t%2C a E2 ubiquitin-conjugating enzyme%2C to monoubiquitinate FANCD2 a…	1:1702484-1708162	2.97106	0	5.07065	1.89699	1.47236	3.16837	1.5662	0	1.6004
253	DDB0306533	DDB_G0268218	DDB_G0268218	*	1:1708888-1711434	0	0	3.38043	0	0	0	ud	ud	+
254	DDB0307276	DDB_G0268222	DDB_G0268222	belongs to the metallophosphoesterase superfamily%3B similar to human PAPL (Iron%2Fzinc purple acid phosphatase-like protein)%3B contains a predicted signal peptide	1:1715767-1717245	2.97106	0	0	3.79399	1.47236	0	0.783098	0	ud
255	DDB0216396	DDB_G0268224	DDB_G0268224	*	1:1719500-1721536	0	0	0	0	0	1.58418	ud	ud	0
256	DDB0306535	DDB_G0268228	DDB_G0268228	*	1:1723392-1725922	5.94212	0	0	0	0	0	+	ud	ud
257	DDB0307393	DDB_G0268230	DDB_G0268230	*	1:1727069-1728832	0	0	1.69022	0	1.47236	1.58418	ud	0	1.06693
258	DDB0232946	DDB_G0268232	DDB_G0268232	shares a short region of similarity with mammalian Nedd4 binding protein 2%2FBCL-3 binding protein	1:1728957-1732034	0	0	0	0	1.47236	1.58418	ud	0	0
259	DDB0306536	DDB_G0268236	DDB_G0268236	*	1:1733949-1735538	20.7974	6.96888	3.38043	20.8669	11.7789	1.58418	0.99667	0.591641	2.13387
260	DDB0231368	DDB_G0268238	alg3	CAZy family GT58%3B catalyzes N-linked mannosylation	1:1736097-1737900	0	0	1.69022	0	1.47236	0	ud	0	+
261	DDB0191294	DDB_G0267376	acrA	*	1:1738891-1745341	0	0	0	0	2.94473	0	ud	0	ud
262	DDB0191499	DDB_G0267404	kif6	belongs to the MCAK%2FKif2 subfamily%2C predicted to play a role in mitosis	1:1747506-1750802	0	1.74222	0	0	0	0	ud	+	ud
263	DDB0307347	DDB_G0268240	DDB_G0268240	*	1:1754914-1755359	0	0	5.07065	5.69098	0	0	0	ud	+
264	DDB0306537	DDB_G0268244	DDB_G0268244	*	1:1761068-1763956	5.94212	0	0	0	0	1.58418	+	ud	0
265	DDB0252551	DDB_G0268246	DDB_G0268246	*	1:1764265-1766742	0	0	0	1.89699	0	1.58418	0	ud	0
266	DDB0306538	DDB_G0268248	DDB_G0268248	*	1:1766831-1768018	0	0	1.69022	0	0	0	ud	ud	+
267	DDB0216602	DDB_G0268606	DDB_G0268606_RTE	ORF1 of tRNA-specific non-long terminal repeat retrotransposon TRE5-A%3B formerly known as DRE	1:1773769-1774443	0	0	0	0	0	1.58418	ud	ud	0
268	DDB0216603	DDB_G0268608	DDB_G0268608_RTE	partial ORF1 and ORF2 of tRNA-specific non-long terminal repeat retrotransposon TRE3-B%3B refer to GenBank AF134170 for full-length consensus element	1:1775368-1781673	0	0	1.69022	0	1.47236	0	ud	0	+
269	DDB0189900	DDB_G0268254	DDB_G0268254	*	1:1784155-1785979	0	0	0	0	0	1.58418	ud	ud	0
270	DDB0232951	DDB_G0268616	mtaA	involved in centrosome duplication	1:1809151-1815492	2.97106	0	0	0	0	0	+	ud	ud
271	DDB0238330	DDB_G0269038	atp5D	delta subunit of the central stalk of mitochondrial F1F0 ATP synthase%2C the enzyme complex responsible for ATP synthesis	1:1816266-1816778	50.5081	87.111	89.5815	55.0128	78.0353	82.3775	0.918114	1.1163	1.08745
272	DDB0238331	DDB_G0269040	DDB_G0269040	similar to tenascin X	1:1817324-1824212	59.4212	29.6178	54.0869	20.8669	16.196	38.0204	2.84763	1.82871	1.42258
273	DDB0233682	DDB_G0268646	DDB_G0268646	*	1:1826960-1827855	41.5949	20.9067	43.9456	58.8068	20.6131	25.3469	0.707314	1.01424	1.73377
274	DDB0191116	DDB_G0268638	dstB	*	1:1834587-1838131	0	1.74222	1.69022	0	0	0	ud	+	+
275	DDB0307400	DDB_G0268650	DDB_G0268650	*	1:1841483-1844500	0	1.74222	0	0	0	0	ud	+	ud
276	DDB0238884	DDB_G0268652	ippB	very similar to %3Ci%3EA. thaliana%3C%2Fi%3E AHL and SAL1 phosphatases and %3Ci%3ES. pombe%3C%2Fi%3E tol1 (halotolerance protein)%2C all related to the %3Ci%3ES. cerevisiae%3C%2Fi%3E HAL2%3B these proteins are 3%27-phosphoadenosine-5%27-phosphate (PAP) phosphatases that also act as inositol polyphosphate 1-phosphatases.	1:1844690-1845832	0	1.74222	0	0	0	0	ud	+	ud
277	DDB0346705	DDB_G0269044	DDB_G0269044	*	1:1851313-1852544	0	1.74222	0	3.79399	1.47236	0	0	1.18328	ud
278	DDB0231372	DDB_G0269046	DDB_G0269046	catalyzes the reaction NADPH %2B NAD%2B %3C%3D%3E NADP%2B %2B NADH	1:1853006-1856574	5.94212	0	187.614	0	0	114.061	+	ud	1.64485
279	DDB0306561	DDB_G0269048	DDB_G0269048	*	1:1858322-1860328	0	10.4533	5.07065	9.48497	4.41709	3.16837	0	2.36656	1.6004
280	DDB0306562	DDB_G0269050	DDB_G0269050	*	1:1861999-1863226	2.97106	12.1955	10.1413	7.58797	14.7236	12.6735	0.391549	0.828297	0.800199
281	DDB0304625	DDB_G0268660	DDB_G0268660	highly similar to neighboring gene%2C %3Ca href%3D%22gene_page.pl?primary_id%3DDDB_G0268662%22%3E%3Ci%3EDDB_G0268662%3C%2Fi%3E%3C%2Fa%3E%09	1:1873355-1880413	2.97106	0	3.38043	0	1.47236	0	+	0	+
282	DDB0230092	DDB_G0268664	aatA	catalyzes the reaction oxaloacetate %2B L-glutamate %3C%3D%3E L-aspartate %2B %26alpha%3B-ketoglutarate%3B likely to be mitochondrial	1:1889432-1890712	17.8264	8.7111	13.5217	17.0729	11.7789	12.6735	1.04413	0.739551	1.06693
283	DDB0347444	DDB_G0268666	DDB_G0268666	*	1:1890850-1891251	0	0	0	0	1.47236	0	ud	0	ud
284	DDB0307280	DDB_G0268686	DDB_G0268686	contains one C2 domain%3B one MHD1 (Munc13-homology) domain%2C and one MHD2 domain	1:1919974-1924218	0	1.74222	1.69022	0	0	0	ud	+	+
285	DDB0189953	DDB_G0268692	DDB_G0268692	*	1:1928290-1929267	0	0	0	1.89699	0	1.58418	0	ud	0
286	DDB0305061	DDB_G0268698	DDB_G0268698	*	1:1938533-1940644	0	0	1.69022	0	0	0	ud	ud	+
287	DDB0305305	DDB_G0268702	copD	delta subunit of the coatomer complex%3B involved in intracellular protein transport%3B ortholog of human ARCN1 (COPD)	1:1941102-1943114	11.8842	27.8755	30.4239	20.8669	22.0855	34.852	0.569526	1.26217	0.872945
288	DDB0202292	DDB_G0268936	DDB_G0268936	*	1:1950233-1950484	0	1.74222	0	0	0	0	ud	+	ud
289	DDB0189968	DDB_G0268710	DDB_G0268710	*	1:1966394-1969829	0	0	0	1.89699	0	0	0	ud	ud
290	DDB0191195	DDB_G0268620	pkbA	similar to other metazoan Akt%2FPKB%2C including an N-terminal PH domain%2C homologous kinase and C-terminal regulatory domains%2C and phosphorylation sites required for Akt%2FPKB activation	1:1977388-1978925	0	1.74222	1.69022	7.58797	1.47236	1.58418	0	1.18328	1.06693
291	DDB0267066	DDB_G0268712	DDB_G0268712	similar to a D. purpureum protein	1:1979347-1980121	0	0	0	0	0	1.58418	ud	ud	0
292	DDB0202300	DDB_G0268946	DDB_G0268946	*	1:1980426-1982481	0	0	0	5.69098	0	0	0	ud	ud
293	DDB0347390	DDB_G0268948	DDB_G0268948	contains a SAM (and some other nucleotide) binding motif%3B similar to bacterial and eukaryotic methyltransferases	1:1982796-1984040	0	6.96888	6.76087	0	4.41709	4.75255	ud	1.57771	1.42258
294	DDB0231860	DDB_G0268950	gpt6	contains a catalytic domain similar to the lysosomal enzyme GlcNAc-alpha-1-phosphotransferase	1:1984869-1986587	2.97106	6.96888	0	0	1.47236	3.16837	+	4.73313	0
295	DDB0302516	DDB_G0268714	ctu2	ortholog of S. pombe ctu2 (cytosolic thiouridylase subunit 2)%3B with ctu1%2C required for thiolation of the uridine at the wobble position of Lys(UUU) and Glu(UUC) tRNAs	1:1986771-1988565	0	0	1.69022	0	0	0	ud	ud	+
296	DDB0252840	DDB_G0269062	DDB_G0269062	conserved eukaryotic protein	1:1988769-1990709	0	3.48444	1.69022	0	1.47236	0	ud	2.36656	+
297	DDB0307401	DDB_G0268742	DDB_G0268742	*	1:2030028-2031344	0	3.48444	1.69022	0	1.47236	6.33673	ud	2.36656	0.266733
298	DDB0220461	DDB_G0268744	act23	partial actin: amino terminus truncated by 15 amino acid compared to human beta-actin (SwissProt P60709)	1:2031686-2032762	270.367	297.92	461.429	184.008	275.332	321.589	1.46932	1.08204	1.43484
299	DDB0304488	DDB_G0268746	DDB_G0268746	contains a UBX domain%2C found in ubiquitin-regulatory proteins	1:2032965-2034502	0	0	1.69022	0	0	0	ud	ud	+
300	DDB0306185	DDB_G0268966	lip1	similar to the human lipase family%3B catalyzes the reaction: Triacylglycerol %2B H%3Csub%3E2%3C%2Fsub%3EO %3D diacylglycerol %2B a carboxylate	1:2042126-2043871	0	0	0	3.79399	0	0	0	ud	ud
301	DDB0305306	DDB_G0268758	ola1	belongs to the RAS-like GTPase superfamily%3B ortholog of human OLA1	1:2048942-2050448	8.91319	6.96888	13.5217	9.48497	8.83418	7.92092	0.939717	0.788854	1.70709
302	DDB0306304	DDB_G0268970	DDB_G0268970	homolog of A. thaliana CPI1 (cycloeucalenol cycloisomerase)%3B contains 6 putative transmembrane domains%3B converts pentacyclic cyclopropyl sterols to tetracyclic sterols	1:2050767-2051719	2.97106	19.1644	16.9022	17.0729	29.4473	11.0893	0.174022	0.650805	1.52419
303	DDB0229365	DDB_G0268760	rabQ	*	1:2054001-2054913	2.97106	5.22666	5.07065	5.69098	5.88945	11.0893	0.522065	0.887461	0.457257
304	DDB0347024	DDB_G0268982	DDB_G0268982	*	1:2066042-2067379	0	0	1.69022	0	0	0	ud	ud	+
305	DDB0266934	DDB_G0268776	gatB	catalyzes the reaction ATP %2B L-glutamyl-tRNA(Gln) %2B L-glutamine %3D ADP %2B phosphate %2B L-glutaminyl-tRNA(Gln) %2B L-glutamate	1:2075252-2076868	0	0	0	1.89699	0	0	0	ud	ud
306	DDB0235160	DDB_G0268992	anapc10	component of the anaphase-promoting complex%2Fcyclosome (APC%2FC)%2C a cell cycle-regulated ubiquitin ligase that controls progression through the cell cycle	1:2080758-2081980	0	1.74222	0	0	0	0	ud	+	ud
307	DDB0220639	DDB_G0268778	rbbB	similar to H. sapiens Retinoblastoma binding proteins RBBP2	1:2082803-2086499	2.97106	1.74222	0	0	0	0	+	+	ud
308	DDB0308360	DDB_G0268786	DDB_G0268786	*	1:2108112-2110076	0	0	0	0	1.47236	0	ud	0	ud
309	DDB0252556	DDB_G0269086	DDB_G0269086	contains an N-terminal alpha%2Fbeta hydrolase fold-1%2C which is also similar to bacterial lysophospholipases	1:2113025-2116145	169.351	141.12	180.853	132.79	131.04	160.003	1.27533	1.07692	1.13031
310	DDB0307281	DDB_G0268790	DDB_G0268790	belongs to the synaptotagmin family%3B contains a predicted signal sequence and a transmembrane domain	1:2118381-2119262	2.97106	57.4933	38.875	0	58.8945	41.1888	+	0.976207	0.943825
311	DDB0306550	DDB_G0268798	DDB_G0268798	*	1:2125974-2127217	0	0	0	1.89699	0	0	0	ud	ud
312	DDB0216632	DDB_G0269088	DDB_G0269088	*	1:2134088-2134666	0	0	0	0	0	1.58418	ud	ud	0
313	DDB0191133	DDB_G0268632	abpA	actin bundling protein that crosslinks actin into lateral arrays and increases the actin-stimulated Mg ATPase of myosin	1:2137156-2139957	207.974	66.2044	126.766	128.996	75.0906	145.745	1.61226	0.881661	0.869782
314	DDB0346756	DDB_G0268808	DDB_G0268808	*	1:2141889-2145041	0	3.48444	0	1.89699	0	4.75255	0	+	0
315	DDB0237644	DDB_G0268810	DDB_G0268810	ortholog of bacterial Mg%3Csup%3E2%2B%3C%2Fsup%3E transporter mgtA%3B contains eight transmembrane domains	1:2146485-2149458	493.196	440.782	297.478	331.974	353.367	275.648	1.48565	1.24738	1.0792
316	DDB0348278	DDB_G0269004	DDB_G0269004	*	1:2150422-2154061	0	1.74222	0	0	0	1.58418	ud	+	0
317	DDB0233254	DDB_G0268812	DDB_G0268812	*	1:2154156-2155464	0	0	0	1.89699	0	0	0	ud	ud
318	DDB0307404	DDB_G0268814	DDB_G0268814	*	1:2157480-2160359	0	1.74222	0	0	0	0	ud	+	ud
319	DDB0308362	DDB_G0269090	DDB_G0269090	*	1:2162449-2164638	0	0	1.69022	1.89699	1.47236	3.16837	0	0	0.533466
320	DDB0233764	DDB_G0269006	DDB_G0269006	similar to human RNA binding motif proteins 5 and 10 (RBM5 and RBM10)	1:2170094-2173749	0	1.74222	0	0	1.47236	0	ud	1.18328	ud
321	DDB0238635	DDB_G0268828	DDB_G0268828	contains a predicted signal peptide%3B highly similar to neighboring genes %3Ca href%3D%22%2Fdb%2Fcgi-bin%2Fgene_page.pl?primary_id%3DDDB_G0269008%22%3E%3Ci%3EDDB_G0269008%3C%2Fi%3E%3C%2Fa%3E	1:2191612-2192201	0	5.22666	25.3533	5.69098	2.94473	22.1786	0	1.77492	1.14314
322	DDB0191297	DDB_G0268636	roco11	member of the TKL (tyrosine kinase-like) group and the ROCO family of protein kinases%3B contains LRR%2C Roc%2C COR%2C and protein kinase domains	1:2199646-2204240	0	1.74222	0	0	0	0	ud	+	ud
323	DDB0306254	DDB_G0269014	DDB_G0269014	contains a predicted signal sequence and one putative transmembrane domain%3B similar to D. purpureum protein	1:2204411-2213336	50.5081	59.2355	42.2554	49.3218	48.588	36.4362	1.02405	1.21914	1.15971
324	DDB0216233	DDB_G0269034	udkA	catalyzes the reaction ATP %2B uridine %3C%3D%3E ADP %2B UMP	1:2213969-2215930	0	0	1.69022	1.89699	0	1.58418	0	ud	1.06693
325	DDB0191167	DDB_G0268630	spsA	*	1:2217041-2218013	0	1.74222	0	0	0	0	ud	+	ud
326	DDB0191114	DDB_G0268628	pykA	phosphorylates pyridoxal to pyridoxal 5%27-phosphate	1:2219371-2220365	2.97106	0	0	0	0	0	+	ud	ud
327	DDB0307678	DDB_G0268846	DDB_G0268846	*	1:2223009-2224754	0	1.74222	1.69022	3.79399	0	0	0	+	+
328	DDB0252599	DDB_G0268848	DDB_G0268848	similar%2C though smaller than %3Ci%3EH. sapiens%3C%2Fi%3E SACS%2C a very large protein. The SACS defect causes autosomal recessive spastic ataxia of Charlevoix-Saguenay (ARSACS)%2C a neurodegenerative disease%3B %3Ci%3ED. discoideum%3C%2Fi%3E contains three nearly identical genes located next to each other%3B contains two putative ATP binding domains.	1:2225484-2234074	0	0	1.69022	1.89699	0	0	0	ud	+
329	DDB0252600	DDB_G0268850	DDB_G0268850	similar%2C though smaller than %3Ci%3EH. sapiens%3C%2Fi%3E SACS%2C a very large protein. The SACS defect causes autosomal recessive spastic ataxia of Charlevoix-Saguenay (ARSACS)%2C a neurodegenerative disease%3B %3Ci%3ED. discoideum%3C%2Fi%3E contains three nearly identical genes located next to each other%3B contains two putative ATP binding domains.	1:2235139-2243566	0	1.74222	0	0	0	1.58418	ud	+	0
330	DDB0252601	DDB_G0268852	DDB_G0268852	similar%2C though smaller than %3Ci%3EH. sapiens%3C%2Fi%3E SACS%2C a very large protein. The SACS defect causes autosomal recessive spastic ataxia of Charlevoix-Saguenay (ARSACS)%2C a neurodegenerative disease%3B %3Ci%3ED. discoideum%3C%2Fi%3E contains three nearly identical genes located next to each other%3B contains two putative ATP binding domains.	1:2244141-2252535	0	0	0	0	0	1.58418	ud	ud	0
331	DDB0231455	DDB_G0268854	gnt4	CAZy family GT13%3B catalyzes the reaction UDP-N-acetyl-D-glucosamine %2B 3-(a-D-mannosyl)-b-D-mannosyl-R %3C%3D%3E UDP %2B 3-(2-[N-acetyl-b-D-glucosaminyl]-a-D-mannosyl)-b-D-mannosyl-R	1:2252863-2254749	2.97106	0	0	0	0	0	+	ud	ud
332	DDB0233032	DDB_G0269016	cyp524A1	*	1:2256023-2257759	124.785	289.209	177.473	119.511	257.664	212.281	1.04413	1.12243	0.836029
333	DDB0346743	DDB_G0269018	DDB_G0269018	*	1:2258756-2260867	0	0	0	1.89699	0	0	0	ud	ud
334	DDB0308224	DDB_G0268858	DDB_G0268858	contains a predicted signal peptide	1:2264502-2265089	0	0	0	1.89699	2.94473	0	0	0	ud
335	DDB0220505	DDB_G0268860	rngB	*	1:2266964-2269912	0	1.74222	0	0	1.47236	1.58418	ud	1.18328	0
336	DDB0307407	DDB_G0268866	DDB_G0268866	*	1:2278922-2281414	8.91319	3.48444	3.38043	1.89699	1.47236	0	4.69859	2.36656	+
337	DDB0234062	DDB_G0268868	nat10	highly conserved protein%3B ortholog of human NAT10 and yeast KRE33 predicted to localize to the nucleolus	1:2281503-2284779	20.7974	19.1644	10.1413	18.9699	27.9749	15.8418	1.09634	0.685058	0.64016
338	DDB0306557	DDB_G0268870	DDB_G0268870	*	1:2286518-2287261	2.97106	1.74222	5.07065	1.89699	1.47236	1.58418	1.5662	1.18328	3.2008
339	DDB0347398	DDB_G0269022	DDB_G0269022	*	1:2295154-2296270	38.6238	8.7111	10.1413	43.6308	16.196	15.8418	0.885241	0.537855	0.64016
340	DDB0307680	DDB_G0268874	DDB_G0268874	*	1:2296806-2297615	0	0	0	1.89699	0	0	0	ud	ud
341	DDB0238780	DDB_G0268884	DDB_G0268884	ortholog of E. coli OsmC%2C a stress-inducible protein%3B there is another member of this family in Dictyostelium%2C %3Ci%3E%3Ca href%3D%22%2Fdb%2Fcgi-bin%2Fgene_page.pl?primary_id%3DDDB_G0269418%22%3E%3Ci%3EDDB_G0269418%3C%2Fi%3E%3C%2Fa%3E%3C%2Fi%3E	1:2309454-2310009	2.97106	0	0	0	0	1.58418	+	ud	0
342	DDB0234203	DDB_G0268886	vps13E	weakly similar to S. cerevisiae VPS13%2C involved in vacuolar protein sorting and protein-Golgi retention	1:2311232-2323957	0	1.74222	0	1.89699	1.47236	1.58418	0	1.18328	0
343	DDB0233624	DDB_G0268888	zizD	*	1:2324197-2330890	0	0	0	1.89699	0	1.58418	0	ud	0
344	DDB0238638	DDB_G0268892	DDB_G0268892	contains a predicted signal peptide	1:2336357-2337109	41.5949	193.387	280.576	24.6609	169.322	277.232	1.68667	1.14212	1.01206
345	DDB0304677	DDB_G0269026	abcG23	half transporter%2C consisting of one ABC domain and one transmembrane domain	1:2337236-2339585	0	0	0	1.89699	0	0	0	ud	ud
346	DDB0237555	DDB_G0268898	wdr75	ortholog of H. sapiens WDR75 and S. cerevisiae NAN1	1:2341344-2344486	0	0	1.69022	1.89699	0	0	0	ud	+
347	DDB0190113	DDB_G0268902	DDB_G0268902	*	1:2346148-2349802	0	0	0	0	0	3.16837	ud	ud	0
348	DDB0220124	DDB_G0268626	DDB_G0268626	%3Ci%3EDictyostelium%3C%2Fi%3E family protein	1:2357127-2361800	2.97106	8.7111	0	3.79399	8.83418	0	0.783098	0.986068	ud
349	DDB0231762	DDB_G0268624	DDB_G0268624	*	1:2362108-2363237	0	0	0	0	2.94473	0	ud	0	ud
350	DDB0219941	DDB_G0268622	rac1B	enriched in gametes	1:2364212-2365034	29.7106	54.0089	59.1576	47.4248	41.2262	60.199	0.626478	1.31006	0.982701
351	DDB0306560	DDB_G0268914	DDB_G0268914	*	1:2371552-2385174	0	0	1.69022	0	1.47236	1.58418	ud	0	1.06693
352	DDB0306211	DDB_G0269032	DDB_G0269032	contains two coiled-coil domains%3B central region predicted to have structural similarity to the beta-sandwich domain of the Sec23%2F24 superfamily	1:2385345-2389186	0	0	1.69022	0	1.47236	0	ud	0	+
353	DDB0306368	DDB_G0306367	DDB_G0306367	similar to %3Ci%3EDictystelium%3C%2Fi%3E cfrA%2C B%2C C%2C and D (GP138A-D)	1:2395862-2397880	5.94212	0	0	0	0	0	+	ud	ud
354	DDB0190137	DDB_G0269266	DDB_G0269266_RTE	partial ORF2 of tRNA-specific non-long terminal repeat retrotransposon TRE3-D%3B refer to Genbank AF135841 for partial consensus element	1:2420227-2423526	0	0	0	0	1.47236	0	ud	0	ud
355	DDB0190138	DDB_G0269268	DDB_G0269268_RTE	partial ORF1 of tRNA-specific non-long terminal repeat retrotransposon TRE3-D%3B refer to Genbank AF135841 for partial consensus element	1:2423664-2424209	2.97106	0	0	0	0	0	+	ud	ud
356	DDB0348330	DDB_G0270466	DDB_G0270466	*	1:2429715-2431239	0	0	0	0	0	1.58418	ud	ud	0
357	DDB0191134	DDB_G0269136	efaAII	elongation factor 1 alpha%2C one of two genes coding for the same protein%3B binds and bundles F-actin	1:2431765-2433276	505.081	336.249	329.592	434.411	320.975	320.005	1.16268	1.04758	1.02996
358	DDB0307410	DDB_G0269272	DDB_G0269272	*	1:2434615-2438410	0	0	0	0	0	3.16837	ud	ud	0
359	DDB0306565	DDB_G0269286	DDB_G0269286	*	1:2451692-2455913	0	0	0	1.89699	0	0	0	ud	ud
360	DDB0306566	DDB_G0269288	DDB_G0269288	*	1:2456628-2467773	0	0	3.38043	0	1.47236	0	ud	0	+
361	DDB0267102	DDB_G0269290	nap1	NAP proteins act as histone chaperones%2C shuttling both core and linker histones from their site of synthesis in the cytoplasm to the nucleus	1:2468482-2469686	11.8842	6.96888	1.69022	18.9699	5.88945	6.33673	0.626478	1.18328	0.266733
362	DDB0233538	DDB_G0269300	DDB_G0269300	has similarity to human CD2BP2%2C a CD2 antigen cytoplasmic tail-binding protein and yeast LIN1%2C a non-essential component of the U5 snRNP	1:2481510-2482781	0	0	0	0	1.47236	0	ud	0	ud
363	DDB0308364	DDB_G0269302	DDB_G0269302	*	1:2482897-2483850	8.91319	12.1955	8.45109	11.382	8.83418	14.2577	0.783098	1.3805	0.59274
364	DDB0306178	DDB_G0269304	DDB_G0269304	similar to S. cerevisiae SHQ1%2C which is required for box H%2FACA small nucleolar ribonucleoprotein particle biogenesis%3B contains one CS domain	1:2484101-2485936	0	0	0	0	1.47236	0	ud	0	ud
365	DDB0306113	DDB_G0270470	DDB_G0270470	similar to D. purpureum protein	1:2488609-2490162	5.94212	15.68	18.5924	17.0729	8.83418	11.0893	0.348043	1.77492	1.67661
366	DDB0267109	DDB_G0270472	DDB_G0270472	*	1:2493841-2496701	0	3.48444	3.38043	3.79399	0	6.33673	0	+	0.533466
367	DDB0304439	DDB_G0269312	DDB_G0269312	ortholog of S. cerevisiae ESF1%2C a nucleolar protein involved in pre-rRNA processing	1:2497222-2499823	2.97106	0	0	0	0	0	+	ud	ud
368	DDB0252707	DDB_G0295757	DDB_G0295757	*	1:2506114-2516856	23.7685	125.44	20.2826	18.9699	86.8695	19.0102	1.25296	1.444	1.06693
369	DDB0347296	DDB_G0270850	DDB_G0270850	*	1:2525862-2528497	5.94212	0	0	0	0	0	+	ud	ud
370	DDB0347138	DDB_G0270480	DDB_G0270480	*	1:2529046-2539393	2.97106	13.9378	1.69022	5.69098	11.7789	3.16837	0.522065	1.18328	0.533466
371	DDB0266640	DDB_G0269326	zntD	ZIP family zinc transporter%2C LZT subfamily member%3B contains 8 transmembrane domains%3B expressed in pstAB cells	1:2544681-2547056	2.97106	0	0	0	0	0	+	ud	ud
372	DDB0266645	DDB_G0269332	DDB_G0269332	belongs to a family of zinc transporters that are integral membrane proteins%2C which are found to increase tolerance to divalent metal ions%3B contains 6 putative transmembrane domains	1:2554441-2556496	0	1.74222	1.69022	3.79399	1.47236	0	0	1.18328	+
373	DDB0304643	DDB_G0269334	DDB_G0269334	contains a C-terminal C2 domain and an N-terminal XYPPX repeat	1:2556676-2557732	20.7974	26.1333	27.0435	28.4549	29.4473	38.0204	0.730891	0.887461	0.711288
374	DDB0234169	DDB_G0270482	gfm1	involved in the translocation of the nascent peptide from the ribosomal A-site to the P-site	1:2561561-2563899	50.5081	5.22666	15.212	36.0429	14.7236	12.6735	1.40133	0.354984	1.2003
375	DDB0304644	DDB_G0269342	DDB_G0269342	*	1:2567416-2567916	29.7106	36.5866	23.663	37.9399	25.0302	30.0995	0.783098	1.4617	0.786161
376	DDB0307412	DDB_G0269348	DDB_G0269348	*	1:2570683-2572593	0	0	0	3.79399	1.47236	0	0	0	ud
377	DDB0307413	DDB_G0269350	DDB_G0269350	*	1:2573853-2575961	0	0	5.07065	0	1.47236	1.58418	ud	0	3.2008
378	DDB0237604	DDB_G0269352	mcfD	belongs to the substrate carrier protein family involved in transport of molecules across the mitochondrial membrane %3Cbr%2F%3E%3Cbr%2F%3E %3Cb%3ECommunity annotation:%3C%2Fb%3E Overview of the %3Ca href%3D%22http:%2F%2Fwiki.dictybase.org%2Fdictywiki%2Findex.php%2FMitochondrial_Carrier_Family_%2528MCF%2529%22%3EMitochondrial Carrier Family (MCF)%3C%2Fa%3E%2C %3Ci%3EGerard Klein and Michel Satre%…	1:2576335-2577600	8.91319	10.4533	5.07065	11.382	10.3065	11.0893	0.783098	1.01424	0.457257
379	DDB0233246	DDB_G0269354	DDB_G0269354	conserved hypothetical %3Ci%3EDictyostelium%3C%2Fi%3E protein%2C contains one EGF-like%2C type 3 domain	1:2578522-2581449	2.97106	0	3.38043	1.89699	0	1.58418	1.5662	ud	2.13387
380	DDB0305355	DDB_G0270854	nif3	ortholog of human NIF3L1%3B belongs to the UPF0135 (NIF3) family	1:2581654-2582858	0	0	3.38043	0	2.94473	0	ud	0	+
381	DDB0307414	DDB_G0269356	DDB_G0269356	*	1:2583576-2584480	0	0	0	0	0	1.58418	ud	ud	0
382	DDB0347426	DDB_G0270488	DDB_G0270488	*	1:2594752-2606541	817.042	756.124	556.081	631.699	630.172	546.543	1.2934	1.19987	1.01745
383	DDB0347088	DDB_G0270494	DDB_G0270494	*	1:2611408-2612236	38.6238	10.4533	18.5924	13.279	13.2513	23.7628	2.90865	0.788854	0.782417
384	DDB0234164	DDB_G0269364	stlA	type III polyketide synthase%3B catalyzes iterative polyketide extension%3B from hexanoyl-CoA%2C can catalyze three polyketide chain extensions followed by aldol cyclization to synthesize demethyl-4-methyl-5-pentylbenzene-1%2C3-diol (MPBD)%3B starter unit can vary from acyl CoA substrates ranging from 3-20 carbons %3Cbr%2F%3E %3Cb%3ENomenclature conflict:%3C%2Fb%3E Do not confuse the stlA gene en…	1:2612482-2622117	0	1.74222	0	0	0	0	ud	+	ud
385	DDB0191507	DDB_G0269236	rab7A	rab family small GTPase involved in vesicle fusion during endocytosis%3B there is another rab7 homolog%2C %3Ci%3Erab7B%3C%2Fi%3E	1:2627248-2628493	169.351	172.48	157.19	182.111	163.432	150.497	0.929928	1.05536	1.04447
386	DDB0307682	DDB_G0269372	DDB_G0269372	*	1:2632261-2632988	11.8842	19.1644	30.4239	39.8369	23.5578	25.3469	0.298323	0.813506	1.2003
387	DDB0191262	DDB_G0269146	ifdA	similar to eukaryotic translation initiation factor 4A%2C isoform 2	1:2640023-2641648	178.264	228.231	157.19	229.536	222.327	172.676	0.776626	1.02656	0.910319
388	DDB0234094	DDB_G0269380	DDB_G0269380	P-type ATPase (E1-E2)%3B highly similar to human ATP8A1 believed to be involved in the transport of aminophospholipids	1:2645714-2650717	103.987	73.1733	81.1304	77.7767	97.176	80.7934	1.337	0.752997	1.00417
389	DDB0266378	DDB_G0269382	pepD	*	1:2653185-2654791	5.94212	0	1.69022	9.48497	1.47236	0	0.626478	0	+
390	DDB0191503	DDB_G0269250	pats1	member of the TKL (tyrosine kinase-like) group and the ROCO family of protein kinases%3B contains LRR%2C Roc%2C COR%2C WD40%2C and protein kinase domains	1:2657392-2667176	0	0	0	0	0	1.58418	ud	ud	0
391	DDB0231991	DDB_G0269386	grlK	metabotropic glutamate receptors are coupled to G-proteins and stimulate the inositol phosphate%2FCa2%2B intracellular signaling pathway%3B distinctive %277TM%27 signature	1:2668447-2670641	11.8842	0	0	7.58797	1.47236	0	1.5662	0	ud
392	DDB0237609	DDB_G0269394	mcfE	belongs to the substrate carrier protein family involved in transport of molecules across the mitochondrial membrane %3Cbr%2F%3E%3Cbr%2F%3E %3Cb%3ECommunity annotation:%3C%2Fb%3E Overview of the %3Ca href%3D%22http:%2F%2Fwiki.dictybase.org%2Fdictywiki%2Findex.php%2FMitochondrial_Carrier_Family_%2528MCF%2529%22%3EMitochondrial Carrier Family (MCF)%3C%2Fa%3E%2C %3Ci%3EGerard Klein and Michel Satre%…	1:2699017-2700122	14.8553	1.74222	3.38043	15.1759	1.47236	3.16837	0.978872	1.18328	1.06693
393	DDB0191265	DDB_G0269204	dhkE	*	1:2700289-2705516	0	0	0	0	0	1.58418	ud	ud	0
394	DDB0305163	DDB_G0269406	rad52	similar to the RAD52 DNA repair protein that is involved in double-stranded break repair	1:2715190-2716197	0	0	0	1.89699	0	0	0	ud	ud
395	DDB0237785	DDB_G0270510	spc2	ortholog of the conserved microsomal signal peptidase 25 kDa subunit%3B the signal peptidase complex is a membrane-bound endoproteinase that removes signal peptides from nascent proteins as they are translocated into the lumen of the endoplasmic reticulum%3B contains two putative transmembrane domains	1:2718039-2718873	2.97106	13.9378	18.5924	5.69098	11.7789	23.7628	0.522065	1.18328	0.782417
396	DDB0267002	DDB_G0269414	ebp	similar to mammalian EBP (and EBPL)%3B EBP catalyzes the conversion of Delta(8)-sterols to their corresponding Delta(7)-isomers%3B defects in hEBP cause chondrodysplasia punctata X-linked dominant type 2%2C a rare disorder of defective cholesterol biosynthesis	1:2725897-2726556	26.7396	0	0	13.279	0	1.58418	2.01368	ud	0
397	DDB0229397	DDB_G0269416	rab32B	similar to H. sapiens rab32 and rab38	1:2727197-2728127	8.91319	1.74222	0	5.69098	0	3.16837	1.5662	+	0
398	DDB0307282	DDB_G0269426	DDB_G0269426	contains a double-stranded RNA-binding motif in the amino terminus	1:2738058-2740498	0	1.74222	1.69022	0	0	0	ud	+	+
399	DDB0305165	DDB_G0270864	DDB_G0270864	*	1:2744495-2747528	0	0	0	1.89699	0	0	0	ud	ud
400	DDB0305166	DDB_G0269430	DDB_G0269430	Sel1-like repeats are tetratricopeptide repeat sequences originally identified in a C. elegans receptor molecule which is a key negative regulator of the Notch pathway%3B Dictyostelium%2C like mammals%2C has two sel1-like proteins%2C which are located next to each other	1:2753471-2756444	23.7685	26.1333	18.5924	18.9699	32.392	33.2679	1.25296	0.806783	0.558869
401	DDB0305167	DDB_G0269432	DDB_G0269432	Sel1-like repeats are tetratricopeptide repeat sequences originally identified in a C. elegans receptor molecule which is a key negative regulator of the Notch pathway%3B Dictyostelium%2C like mammals%2C has two sel1-like proteins%2C which are located next to each other	1:2756997-2760268	44.5659	29.6178	27.0435	62.6008	30.9196	30.0995	0.711907	0.957895	0.89847
402	DDB0238171	DDB_G0269436	DDB_G0269436	conserved %3Ci%3EDictyostelium%3C%2Fi%3E protein%2C contains a putative signal sequence	1:2762300-2763013	0	1.74222	0	0	0	0	ud	+	ud
403	DDB0238170	DDB_G0270518	DDB_G0270518	conserved %3Ci%3EDictyostelium%3C%2Fi%3E protein%2C contains a putative signal sequence	1:2764361-2765065	0	1.74222	3.38043	0	0	0	ud	+	+
404	DDB0304584	DDB_G0269438	zpr1	ortholog of ZPR1%2C a eukaryotic zinc finger protein	1:2767401-2768924	0	0	0	0	1.47236	0	ud	0	ud
405	DDB0346769	DDB_G0270524	DDB_G0270524	*	1:2771493-2773012	0	0	0	0	1.47236	0	ud	0	ud
406	DDB0348200	DDB_G0270868	DDB_G0270868	*	1:2774064-2776697	2.97106	0	0	0	0	0	+	ud	ud
407	DDB0234063	DDB_G0270870	atp9b	P-type ATPase (E1-E2)%3B ortholog of human ATP9B and yeast NEO1%2C which is involved in transport from the Golgi to the ER	1:2777615-2781943	29.7106	13.9378	18.5924	64.4978	36.8091	23.7628	0.460646	0.37865	0.782417
408	DDB0306570	DDB_G0269442	DDB_G0269442	*	1:2784673-2787444	0	0	0	1.89699	0	0	0	ud	ud
409	DDB0306572	DDB_G0269452	DDB_G0269452	*	1:2799520-2802510	5.94212	6.96888	5.07065	3.79399	8.83418	6.33673	1.5662	0.788854	0.800199
410	DDB0231853	DDB_G0294553	DDB_G0294553	*	1:2805074-2806555	0	0	3.38043	5.69098	0	1.58418	0	ud	2.13387
411	DDB0238742	DDB_G0269458	ubqJ	*	1:2811310-2812227	103.987	108.018	106.484	127.099	111.9	93.4668	0.818162	0.965309	1.13927
412	DDB0306573	DDB_G0269460	DDB_G0269460	*	1:2818161-2825118	0	5.22666	13.5217	5.69098	0	11.0893	0	+	1.21935
413	DDB0238758	DDB_G0269462	DDB_G0269462	large protein containing two ubiquitin domains%3B has no ortholog in other organisms	1:2825931-2833171	5.94212	5.22666	3.38043	0	1.47236	1.58418	+	3.54984	2.13387
414	DDB0347527	DDB_G0269468	DDB_G0269468	*	1:2836013-2836591	0	0	0	0	0	1.58418	ud	ud	0
415	DDB0237598	DDB_G0269470	mcfF	ortholog of H. sapiens SLC25A28 and D. reiro SLC25A37%2C involved in iron transport across the mitochondrial membrane%3Cbr%2F%3E%3Cbr%2F%3E %3Cb%3ECommunity annotation:%3C%2Fb%3E Overview of the %3Ca href%3D%22http:%2F%2Fwiki.dictybase.org%2Fdictywiki%2Findex.php%2FMitochondrial_Carrier_Family_%2528MCF%2529%22%3EMitochondrial Carrier Family (MCF)%3C%2Fa%3E%2C %3Ci%3EGerard Klein and Michel Satre%…	1:2836764-2838030	38.6238	19.1644	21.9728	32.2489	22.0855	26.9311	1.19768	0.86774	0.81589
416	DDB0232958	DDB_G0269472	psmB2	subunit of the 20S proteasome (macropain)%2C the endopeptidase complex involved in an ATP%2Fubiquitin-dependent nonlysosomal proteolytic pathway%3B in eukaryotes composed of up to 28 subunits%2C which form a highly ordered ring-shaped structure (20S ring)	1:2839118-2839714	0	5.22666	5.07065	3.79399	2.94473	3.16837	0	1.77492	1.6004
417	DDB0231574	DDB_G0269474	fcsB	catalyzes the reaction ATP %2B a long-chain carboxylic acid %2B CoA %3D AMP %2B diphosphate %2B an acyl-CoA	1:2840597-2843560	26.7396	8.7111	6.76087	17.0729	5.88945	6.33673	1.5662	1.4791	1.06693
418	DDB0306574	DDB_G0269486	DDB_G0269486	*	1:2860257-2863558	5.94212	1.74222	0	1.89699	0	0	3.13239	+	ud
419	DDB0308371	DDB_G0269488	DDB_G0269488	*	1:2863702-2864193	14.8553	34.8444	45.6359	17.0729	27.9749	28.5153	0.870108	1.24556	1.6004
420	DDB0191502	DDB_G0269160	nxnA	calcium-regulated phospholipid- and membrane-binding protein	1:2864584-2866468	270.367	313.6	378.609	244.712	310.669	346.936	1.10484	1.00943	1.09129
421	DDB0233848	DDB_G0269496	gacZ	*	1:2878932-2882063	0	0	0	0	0	1.58418	ud	ud	0
422	DDB0235237	DDB_G0269502	nup160	component of the nuclear pore complex%2C which plays a role in RNA export	1:2888658-2894331	2.97106	0	1.69022	7.58797	0	0	0.391549	ud	+
423	DDB0191516	DDB_G0269214	abcG1	half transporter%2C consisting of one ABC domain and one transmembrane domain	1:2895800-2898550	0	0	1.69022	0	0	0	ud	ud	+
424	DDB0191318	DDB_G0269122	cysA	catalyzes the reaction cystathionine %2B H%3Csub%3E2%3C%2Fsub%3EO %3C%3D%3E 2-oxobutanoate %2B L-cysteine %2B NH%3Csub%3E3%3C%2Fsub%3E	1:2903199-2904480	0	8.7111	5.07065	7.58797	11.7789	11.0893	0	0.739551	0.457257
425	DDB0234024	DDB_G0269510	vps37	putative component of the ESCRT-I complex (endosomal sorting complex required for transport)	1:2905172-2906360	0	1.74222	1.69022	0	2.94473	0	ud	0.591641	+
426	DDB0308372	DDB_G0269512	DDB_G0269512	*	1:2908706-2909031	0	6.96888	5.07065	0	2.94473	3.16837	ud	2.36656	1.6004
427	DDB0308373	DDB_G0269514	DDB_G0269514	*	1:2909436-2910548	0	0	1.69022	0	0	1.58418	ud	ud	1.06693
428	DDB0191203	DDB_G0269174	rab1C	similar to rab1	1:2911005-2911890	41.5949	87.111	77.75	43.6308	69.2011	77.625	0.953336	1.25881	1.00161
429	DDB0220634	DDB_G0270544	gdt6	member of the TKL (tyrosine kinase-like) group and the GDT family%3B unlikely to function as a kinase as it does not contain a catalytic aspartate	1:2913781-2918690	0	1.74222	0	1.89699	0	1.58418	0	+	0
430	DDB0307113	DDB_G0270878	DDB_G0270878	*	1:2931465-2932451	0	0	1.69022	0	0	0	ud	ud	+
431	DDB0302416	DDB_G0270882	nosip	*	1:2940068-2941175	0	0	3.38043	0	0	0	ud	ud	+
432	DDB0237513	DDB_G0269546	DDB_G0269546	ortholog of H. sapiens KIAA0528	1:2969017-2974040	0	0	1.69022	3.79399	0	1.58418	0	ud	1.06693
433	DDB0305221	DDB_G0269550	samm50	similar to the mammalian SAMM50 proteins%2C homologs of yeast SAM50%2C a component of the mitochondrial outer membrane sorting assembly complex	1:2975759-2977120	17.8264	40.0711	37.1848	41.7339	29.4473	30.0995	0.427144	1.36077	1.2354
434	DDB0191206	DDB_G0269188	snwA	SKIP ortholog%3B binds cyclophilin E (cypE) in a cyclosporin-independent manner	1:2978336-2980393	0	0	0	1.89699	0	0	0	ud	ud
435	DDB0233369	DDB_G0269554	suvA	the D. melanogaster ortholog%2C su(var)3-9 has a central role in heterochromatin-induced gene silencing	1:2983180-2987875	0	0	0	1.89699	0	0	0	ud	ud
436	DDB0191105	DDB_G0269242	fcsA	catalyzes the reaction ATP %2B a long-chain carboxylic acid %2B CoA %3D AMP %2B diphosphate %2B an acyl-CoA%3B mediates the retrieval of fatty acids from endosomes to the cytoplasm	1:2990411-2993319	359.498	313.6	297.478	330.077	259.136	291.49	1.08914	1.21017	1.02054
437	DDB0233590	DDB_G0270556	syn1B	similar to syntaxin 1%2C a subfamily of the SNARE family (Soluble NSF Attachment Protein REceptor) involved in vesicle fusion	1:2999912-3000916	0	0	3.38043	0	0	0	ud	ud	+
438	DDB0191234	DDB_G0269210	abcG14	full transporter%2C consisting of two ABC domains and two transmembrane domains	1:3002229-3006724	71.3055	17.4222	8.45109	53.1158	41.2262	9.5051	1.34245	0.422601	0.88911
439	DDB0215399	DDB_G0269176	racF1	*	1:3007465-3008125	0	0	0	0	0	1.58418	ud	ud	0
440	DDB0220122	DDB_G0270828	DDB_G0270828	conserved protein of unknown function	1:3009708-3012882	20.7974	10.4533	1.69022	17.0729	14.7236	4.75255	1.21815	0.709969	0.355644
441	DDB0348346	DDB_G0270558	DDB_G0270558	*	1:3016390-3017663	0	0	0	0	1.47236	1.58418	ud	0	0
442	DDB0233950	DDB_G0269570	rabggta	catalyzes the transfer of a geranyl-geranyl moiety from geranyl-geranyl pyrophosphate to both cysteines in Rab proteins with an -XXCC%2C -XCXC and -CCXX C-terminal%3B forms a hetero-dimer with the %3Ca href%3D%22%2Fdb%2Fcgi-bin%2Fgene_page.pl?primary_id%3DDDB_G0290671%22%3E%3Ci%3Ebeta%3C%2Fi%3E%3C%2Fa%3E subunit	1:3019090-3020441	17.8264	6.96888	11.8315	28.4549	4.41709	9.5051	0.626478	1.57771	1.24475
443	DDB0191270	DDB_G0269194	trfA	*	1:3020703-3025206	29.7106	10.4533	10.1413	18.9699	5.88945	12.6735	1.5662	1.77492	0.800199
444	DDB0191518	DDB_G0269212	abcG11	full transporter%2C consisting of two ABC domains and two transmembrane domains	1:3029557-3034180	0	0	0	0	2.94473	0	ud	0	ud
445	DDB0305226	DDB_G0269572	DDB_G0269572	similar to D. purpureum protein	1:3034894-3039544	2.97106	0	0	3.79399	0	0	0.783098	ud	ud
446	DDB0232053	DDB_G0269574	dcd3B	catalyzes the reaction N-acylsphingoside %2B H%3Csub%3E2%3C%2Fsub%3EO %3D a carboxylate %2B sphingosine	1:3041058-3041915	0	0	0	0	2.94473	3.16837	ud	0	0
447	DDB0233335	DDB_G0270560	mybP	contains two Myb DNA-binding domains%3B putative ortholog of the nuclear receptor corepressor 2 (also known as NCOR2%2C SMRT%2C TRAC and SMAP270 in mammalian cells)	1:3042784-3047317	0	1.74222	0	0	0	0	ud	+	ud
448	DDB0233569	DDB_G0269578	DDB_G0269578	*	1:3051829-3052746	0	1.74222	0	0	0	0	ud	+	ud
449	DDB0191339	DDB_G0269128	DDB_G0269128	contains two transmembrane domains%3B REMI mutant forms aberrant fruiting bodies%2C see %3Ca href%3D%22http:%2F%2Fwiki.dictybase.org%2Fdictywiki%2Findex.php%2FDDB_G0269128%22%3Ecommunity annotation%3C%2Fa%3E	1:3055800-3057686	0	0	0	1.89699	0	0	0	ud	ud
450	DDB0191293	DDB_G0269140	gapA	IQGAP-related protein involved in the completion of cytokinesis	1:3059126-3062012	20.7974	19.1644	28.7337	37.9399	26.5025	34.852	0.548168	0.723117	0.824448
451	DDB0306576	DDB_G0269584	DDB_G0269584	*	1:3072947-3074455	0	1.74222	0	0	0	0	ud	+	ud
452	DDB0306577	DDB_G0269588	DDB_G0269588	*	1:3077286-3078470	5.94212	1.74222	10.1413	3.79399	5.88945	6.33673	1.5662	0.29582	1.6004
453	DDB0237683	DDB_G0269590	DDB_G0269590	contains 8 transmembrane domains	1:3078895-3083055	0	3.48444	0	1.89699	0	0	0	+	ud
454	DDB0306578	DDB_G0269592	DDB_G0269592	*	1:3083994-3085319	0	1.74222	1.69022	1.89699	0	0	0	+	+
455	DDB0306579	DDB_G0269594	DDB_G0269594	*	1:3087129-3089970	0	0	0	0	1.47236	0	ud	0	ud
456	DDB0201773	DDB_G0270570	DDB_G0270570	*	1:3093873-3094739	2.97106	0	0	0	0	0	+	ud	ud
457	DDB0230079	DDB_G0270572	pks2	putative type I iterative polyketide synthase	1:3098695-3108214	0	1.74222	1.69022	0	1.47236	0	ud	1.18328	+
458	DDB0305315	DDB_G0269602	slc35b2	belongs to the drug%2Fmetabolite transporter (DMT) superfamily%3B similar to D. melanogaster sll%2C human SLC35B2%3B contains 8 predicted transmembrane domains	1:3110201-3111767	11.8842	3.48444	3.38043	5.69098	1.47236	1.58418	2.08826	2.36656	2.13387
459	DDB0191124	DDB_G0269150	lvsA	contractile vacuole protein involved in response to hypoosmotic stress and required for cytokinesis	1:3119127-3130279	5.94212	0	1.69022	0	1.47236	0	+	0	+
460	DDB0304996	DDB_G0270580	DDB_G0270580	conserved protein of unknown function	1:3152348-3153799	0	0	0	0	1.47236	0	ud	0	ud
461	DDB0191172	DDB_G0269246	pyd2	ortholog of the human DPYS%3B defects in DPYS cause cause of DHP (dihydropyrimidinase) deficiency%3B second enzyme in the reductive pyrimidine degradation pathway (EC 3.5.2.2)%3B catalyzes the reaction: 5%2C6-dihydrouracil %2B H%3Csub%3E2%3C%2Fsub%3EO %3D 3-ureidopropanoate	1:3157203-3158848	0	0	0	0	0	1.58418	ud	ud	0
462	DDB0231181	DDB_G0269626	forE	*	1:3176439-3181124	0	3.48444	3.38043	0	0	1.58418	ud	+	2.13387
463	DDB0348418	DDB_G0270586	DDB_G0270586	*	1:3181593-3183333	0	0	1.69022	0	0	0	ud	ud	+
464	DDB0229344	DDB_G0269628	DDB_G0269628	similar to vertebrate Nek kinases which are involved in regulation of mitosis	1:3183487-3185815	0	0	0	0	0	1.58418	ud	ud	0
465	DDB0231221	DDB_G0269632	irlD	the kinase domain is similar to yeast IRE1 kinase required for inositol phototrophy	1:3190841-3195534	0	1.74222	0	0	1.47236	0	ud	1.18328	ud
466	DDB0231222	DDB_G0270894	irlC	the kinase domain is similar to yeast IRE1 kinase required for inositol phototrophy%3B contains a SWIM Zn-finger domain	1:3195968-3200425	2.97106	0	3.38043	3.79399	0	0	0.783098	ud	+
467	DDB0308375	DDB_G0269640	DDB_G0269640	*	1:3205382-3206294	14.8553	27.8755	28.7337	18.9699	17.6684	30.0995	0.783098	1.57771	0.954624
468	DDB0191508	DDB_G0269180	rcdP	*	1:3226604-3229060	0	0	0	0	1.47236	1.58418	ud	0	0
469	DDB0190434	DDB_G0269652	DDB_G0269652	*	1:3231014-3232274	8.91319	12.1955	10.1413	3.79399	14.7236	15.8418	2.34929	0.828297	0.64016
470	DDB0347264	DDB_G0269656	DDB_G0269656	*	1:3235920-3238114	0	0	0	1.89699	0	0	0	ud	ud
471	DDB0307773	DDB_G0270902	DDB_G0270902	*	1:3239824-3244143	0	0	5.07065	9.48497	1.47236	1.58418	0	0	3.2008
472	DDB0191169	DDB_G0269196	tubB	*	1:3261649-3263130	410.007	282.24	224.799	295.931	231.161	255.054	1.38548	1.22097	0.881379
473	DDB0307687	DDB_G0269664	DDB_G0269664	*	1:3265296-3266203	0	1.74222	1.69022	0	0	0	ud	+	+
474	DDB0252583	DDB_G0295751	DDB_G0295751	conserved %3Ci%3ED. discoideum%3C%2Fi%3E protein	1:3269066-3269405	0	0	1.69022	1.89699	0	0	0	ud	+
475	DDB0191113	DDB_G0269154	modA	*	1:3274209-3277152	121.814	127.182	128.456	92.9527	104.538	133.071	1.31049	1.21661	0.96532
476	DDB0306179	DDB_G0269670	DDB_G0269670	contains one C2 domain%2C which is thought to be involved in calcium-dependent phospholipid binding%3B also contains one WW domain%2C which is involved in protein binding	1:3279591-3281482	0	0	0	1.89699	0	1.58418	0	ud	0
477	DDB0346773	DDB_G0270606	DDB_G0270606	*	1:3287288-3289621	0	5.22666	1.69022	0	0	0	ud	+	+
478	DDB0238370	DDB_G0270906	jcdD	putative ortholog of H. sapiens JMJD5	1:3291492-3292937	0	0	0	1.89699	0	0	0	ud	ud
479	DDB0238371	DDB_G0270910	DDB_G0270910	*	1:3293315-3296614	0	10.4533	15.212	0	5.88945	6.33673	ud	1.77492	2.4006
480	DDB0347136	DDB_G0270610	DDB_G0270610	*	1:3299624-3300197	0	0	1.69022	0	0	0	ud	ud	+
481	DDB0305159	DDB_G0269678	fuk	catalyzes the reaction: ATP %2B L-fucose %3D ADP %2B beta-L-fucose 1-phosphate	1:3301231-3305445	0	0	0	0	0	1.58418	ud	ud	0
482	DDB0191194	DDB_G0269202	gdcA	*	1:3314988-3316261	35.6527	80.1422	152.12	70.1888	58.8945	133.071	0.507955	1.36077	1.14314
483	DDB0238180	DDB_G0269686	DDB_G0269686	shares a short region of similarity with H. sapiens IQ motif and WD repeats-containing protein 1 IQWD1	1:3319946-3322896	2.97106	1.74222	0	0	0	0	+	+	ud
484	DDB0266533	DDB_G0269688	sdad1	conserved protein%2C in S.cerevisiae required for 60S pre-ribosomal subunits export to the cytoplasm	1:3323737-3326298	2.97106	1.74222	0	5.69098	1.47236	1.58418	0.522065	1.18328	0
485	DDB0308419	DDB_G0270916	DDB_G0270916	*	1:3330425-3331198	2.97106	10.4533	5.07065	15.1759	8.83418	6.33673	0.195774	1.18328	0.800199
486	DDB0307296	DDB_G0270918	DDB_G0270918	DENN domains are present in proteins involved in Rab signaling	1:3332298-3336672	0	0	1.69022	0	0	0	ud	ud	+
487	DDB0307428	DDB_G0269692	DDB_G0269692	*	1:3337065-3338927	0	0	1.69022	0	1.47236	0	ud	0	+
488	DDB0237517	DDB_G0269694	pan2	ortholog of PAN3%2C a member of the Pan2p-Pan3p poly(A)-ribonuclease complex%2C which acts to control poly(A) tail length and regulate the stoichiometry and activity of postreplication repair complexes	1:3339032-3343830	0	0	1.69022	0	0	1.58418	ud	ud	1.06693
489	DDB0191524	DDB_G0269172	pspC	*	1:3354771-3358939	0	1.74222	1.69022	1.89699	0	0	0	+	+
490	DDB0191221	DDB_G0269240	racH	small GTPase involved in regulation of vesicle trafficking through regulation of actin polymerization	1:3360340-3361265	0	0	1.69022	0	0	0	ud	ud	+
491	DDB0214933	DDB_G0270830	bopA	similar to mouse BOP%2C a zinc finger protein	1:3361680-3363770	0	0	1.69022	1.89699	0	0	0	ud	+
492	DDB0306131	DDB_G0270618	DDB_G0270618	contains 4 WD-40 repeats	1:3364045-3365508	14.8553	15.68	11.8315	18.9699	35.3367	7.92092	0.783098	0.443731	1.49371
493	DDB0307430	DDB_G0269704	DDB_G0269704	*	1:3367372-3368994	0	0	0	0	1.47236	0	ud	0	ud
494	DDB0231609	DDB_G0271094	fah	catalyzes the reaction 4-fumarylacetoacetate %2B H%3Csub%3E2%3C%2Fsub%3EO %3D acetoacetate %2B fumarate	1:3369734-3371095	0	0	1.69022	0	0	0	ud	ud	+
495	DDB0191497	DDB_G0269120	cypB	*	1:3371521-3372496	92.1029	128.924	145.359	91.0557	88.3418	152.082	1.0115	1.45938	0.955794
496	DDB0233539	DDB_G0270920	DDB_G0270920	contains no functional domains and is not similar to any other protein	1:3375140-3378478	0	3.48444	1.69022	0	0	3.16837	ud	+	0.533466
497	DDB0347971	DDB_G0269710	DDB_G0269710	*	1:3383680-3388102	2.97106	1.74222	0	0	0	0	+	+	ud
498	DDB0346774	DDB_G0270622	DDB_G0270622	*	1:3391069-3391491	2.97106	10.4533	13.5217	1.89699	4.41709	9.5051	1.5662	2.36656	1.42258
499	DDB0231363	DDB_G0269714	tdo	catalyzes the reactoin L-tryptophan %2B O%3Csub%3E2%3C%2Fsub%3E %3C%3D%3E L-formylkynurenine	1:3391649-3393035	5.94212	1.74222	1.69022	0	0	0	+	+	+
500	DDB0306584	DDB_G0269716	DDB_G0269716	*	1:3397004-3398144	0	0	1.69022	0	0	0	ud	ud	+
501	DDB0220443	DDB_G0269720	abcB7	half transporter%2C consisting of one ABC domain and one transmembrane domain	1:3410490-3413579	2.97106	0	0	1.89699	2.94473	0	1.5662	0	ud
502	DDB0305316	DDB_G0269722	DDB_G0269722	belongs to the methyltransferase superfamily%3B ortholog of human WBSCR22%2C an uncharacterized methyltransferase associated with Williams-Beuren syndrome	1:3414230-3415170	2.97106	0	0	0	0	0	+	ud	ud
503	DDB0307689	DDB_G0269724	DDB_G0269724	*	1:3424394-3425573	2.97106	0	1.69022	11.382	0	1.58418	0.261033	ud	1.06693
504	DDB0305318	DDB_G0269726	pggt1b	catalyzes the reaction geranylgeranyl diphosphate %2B protein-cysteine %3D S-geranylgeranyl-protein %2B diphosphate	1:3425762-3426901	0	1.74222	0	0	0	0	ud	+	ud
505	DDB0214899	DDB_G0270826	abcG22	half transporter%2C consisting of one ABC domain and one transmembrane domain	1:3432396-3434782	0	1.74222	3.38043	0	0	9.5051	ud	+	0.355644
506	DDB0307690	DDB_G0269732	DDB_G0269732	*	1:3443410-3446174	0	1.74222	0	0	0	0	ud	+	ud
507	DDB0238296	DDB_G0270626	armc8	ortholog of the conserved armadillo repeat containing 8 protein	1:3447052-3449746	0	1.74222	3.38043	1.89699	1.47236	1.58418	0	1.18328	2.13387
508	DDB0306585	DDB_G0269734	DDB_G0269734	*	1:3450462-3451264	2.97106	1.74222	1.69022	1.89699	1.47236	0	1.5662	1.18328	+
509	DDB0346770	DDB_G0269736	DDB_G0269736	*	1:3451792-3454310	0	0	1.69022	0	1.47236	0	ud	0	+
510	DDB0232045	DDB_G0269738	desA	reduces dihydroceramide to ceramide in sphingolipid biosynthesis	1:3455193-3456362	29.7106	31.36	16.9022	34.1459	38.2815	34.852	0.870108	0.819195	0.484969
511	DDB0232386	DDB_G0269740	DDB_G0269740	similar to %3Ci%3EDictystelium%3C%2Fi%3E cell surface glycoproteins gp130%2C and GP138A%2C B%2C C%2C and D	1:3463314-3465781	68.3344	38.3289	42.2554	70.1888	51.5327	39.6046	0.973581	0.743777	1.06693
512	DDB0233125	DDB_G0269742	cdsA	catalyzes the reaction: CTP %2B phosphatidate %3D diphosphate %2B CDP-diacylglycerol%3B provides CDP-diacylglycerol an important precursor for the synthesis of phospholipids%3B contains 8 putative transmembrane domains	1:3466584-3468271	56.4502	15.68	27.0435	18.9699	19.1407	33.2679	2.97577	0.819195	0.812901
513	DDB0238430	DDB_G0269746	itpk1	phosphorylates 1D-myo-inositol 3%2C4%2C5%2C6-tetrakisphosphate to 1D-myo-inositol 1%2C3%2C4%2C5%2C6-pentakisphosphate	1:3471589-3472824	0	0	0	0	1.47236	0	ud	0	ud
514	DDB0347808	DDB_G0269748	DDB_G0269748	*	1:3473013-3474697	0	0	0	1.89699	0	0	0	ud	ud
515	DDB0191311	DDB_G0269226	cas1	*	1:3476704-3479389	101.016	67.9466	59.1576	45.5278	54.4775	38.0204	2.21878	1.24724	1.55594
516	DDB0306587	DDB_G0269750	DDB_G0269750	*	1:3480476-3481471	2.97106	8.7111	10.1413	1.89699	7.36182	14.2577	1.5662	1.18328	0.711288
517	DDB0306588	DDB_G0269754	DDB_G0269754	*	1:3484288-3485533	2.97106	0	0	7.58797	2.94473	1.58418	0.391549	0	0
518	DDB0307115	DDB_G0270936	DDB_G0270936	*	1:3488110-3489009	2.97106	0	3.38043	3.79399	1.47236	1.58418	0.783098	0	2.13387
519	DDB0305892	DDB_G0269756	DDB_G0269756	belongs to the crotonase superfamily	1:3489330-3491399	29.7106	12.1955	15.212	28.4549	13.2513	22.1786	1.04413	0.92033	0.685885
520	DDB0346775	DDB_G0270632	DDB_G0270632	*	1:3492337-3494799	0	1.74222	0	0	0	0	ud	+	ud
521	DDB0306589	DDB_G0269762	DDB_G0269762	*	1:3512075-3514549	23.7685	33.1022	52.3967	32.2489	35.3367	52.2781	0.737033	0.936765	1.00227
522	DDB0229860	DDB_G0269764	cnrC	identified as a suppressor of smlA null mutant cnr3%3B has a predicted signal anchor sequence	1:3515795-3517258	8.91319	17.4222	21.9728	9.48497	13.2513	11.0893	0.939717	1.31476	1.98145
523	DDB0305319	DDB_G0269766	DDB_G0269766	similar to UPF0451 family proteins%3B contains 3 predicted transmembrane domains%3B there is an almost identical gene%2C %3Ca href%3D%22http:%2F%2Fdictybase.org%2Fgene%2FDDB_G0270942%22%3E DDB_G0270942%3C%2Fa%3E upstream	1:3517400-3517872	0	0	0	1.89699	0	1.58418	0	ud	0
524	DDB0229864	DDB_G0269768	cnrI	identified as a suppressor of smlA null mutant cnr9	1:3520960-3522817	17.8264	1.74222	6.76087	9.48497	1.47236	4.75255	1.87943	1.18328	1.42258
525	DDB0232932	DDB_G0269772	psmB3	subunit of the 20S proteasome (macropain)%2C the endopeptidase complex involved in an ATP%2Fubiquitin-dependent nonlysosomal proteolytic pathway%3B in eukaryotes composed of up to 28 subunits%2C which form a highly ordered ring-shaped structure (20S ring)	1:3525818-3526839	0	0	1.69022	5.69098	0	0	0	ud	+
526	DDB0307432	DDB_G0269776	DDB_G0269776	*	1:3528359-3529764	0	0	0	0	0	1.58418	ud	ud	0
527	DDB0233675	DDB_G0270634	DDB_G0270634	similar to TNRC4 (TriNucleotide Repeat Containing 4 protein) and Bruno-like proteins%3B contains 3 RRM domains	1:3530459-3532109	0	0	0	1.89699	0	0	0	ud	ud
528	DDB0191511	DDB_G0269192	tifA	similar to eukaryotic initiation factor 4A%2C isoform 3	1:3537960-3539386	8.91319	12.1955	5.07065	5.69098	13.2513	14.2577	1.5662	0.92033	0.355644
529	DDB0191498	DDB_G0269222	gefB	promotes the exchange of GDP for GTP on Ras small GTPases thus converting them into the active form	1:3539581-3544525	0	0	0	0	0	1.58418	ud	ud	0
530	DDB0216421	DDB_G0269778	DDB_G0269778	*	1:3547267-3548768	0	0	0	5.69098	1.47236	1.58418	0	0	0
531	DDB0304990	DDB_G0269786	ccdc25	ortholog of the widely conserved CCDC25 protein	1:3556678-3557509	20.7974	38.3289	38.875	20.8669	32.392	25.3469	0.99667	1.18328	1.53372
532	DDB0304895	DDB_G0269788	DDB_G0269788	catalyzes the first of three steps required to remove two C-4 methyl groups from an intermediate in ergosterol biosynthesis%3B almost identical to the neighboring gene %3Ca href%3D%22gene_page.pl?primary_id%3DDDB_G0270946%22%3E%3Ci%3EDDB_G0270946%3C%2Fi%3E%3C%2Fa%3E	1:3558146-3559074	2.97106	5.22666	3.38043	5.69098	7.36182	6.33673	0.522065	0.709969	0.533466
533	DDB0237553	DDB_G0270948	fntB	catalyzes the transfer of a farnesyl group or a geranylgeranyl group via a thioether linkage (-C-S-C-) to a cysteine at or near the carboxyl terminus of the protein%3B forms a heterodimer with the %3Ca href%3D%22%2Fdb%2Fcgi-bin%2Fgene_page.pl?primary_id%3DDDB_G0283053%22%3E%3Ci%3Ealpha%3C%2Fi%3E%3C%2Fa%3E subunit	1:3561059-3562855	0	0	0	0	1.47236	1.58418	ud	0	0
534	DDB0237578	DDB_G0269790	gaa	ortholog of the %3Ci%3EH. sapiens%3C%2Fi%3E lysosomal alpha-glucosidase which is essential for the degradation of glygogen to glucose in lysosomes%3B defects in GAA are the cause of glycogen storage disease II%2C a recessive disorder which results in a massive accumulation of glycogen in muscle%2C heart and liver leading to a life expectancy of less than two years	1:3563596-3566431	0	1.74222	5.07065	0	1.47236	3.16837	ud	1.18328	1.6004
535	DDB0216702	DDB_G0270950	DDB_G0270950_RTE	ORF2 protein encoding endonuclease and reverse transcriptase of tRNA-specific non-long terminal repeat retrotransposon TRE5-B%3B refer to GenBank AF298209 for consensus full-length element	1:3567457-3570891	0	1.74222	0	0	2.94473	0	ud	0.591641	ud
536	DDB0201854	DDB_G0270638	DDB_G0270638_RTE	ORF1 protein of tRNA-specific non-long terminal repeat retrotransposon TRE5-B%3B refer to GenBank AF298209 for consensus full-length element	1:3577989-3579341	0	0	3.38043	0	1.47236	1.58418	ud	0	2.13387
537	DDB0201857	DDB_G0270642	DDB_G0270642	*	1:3586235-3588840	0	0	1.69022	0	0	0	ud	ud	+
538	DDB0347769	DDB_G0270958	DDB_G0270958	*	1:3595722-3598413	11.8842	0	0	3.79399	0	0	3.13239	ud	ud
539	DDB0252751	DDB_G0270962	DDB_G0270962	contains a predicted signal peptide	1:3599415-3609732	0	38.3289	6.76087	0	20.6131	3.16837	ud	1.85944	2.13387
540	DDB0347768	DDB_G0270644	DDB_G0270644	*	1:3610258-3612888	11.8842	0	0	1.89699	0	0	6.26478	ud	ud
541	DDB0302433	DDB_G0270652	DDB_G0270652	sulfurates the molybdenum cofactor%2C which is essential for xanthine dehydrogenase and aldehyde oxidase	1:3647265-3648460	0	1.74222	0	0	1.47236	0	ud	1.18328	ud
542	DDB0191259	DDB_G0269156	mvpA	*	1:3649783-3652408	160.437	78.3999	84.5109	83.4677	107.483	93.4668	1.92215	0.72942	0.90418
543	DDB0307692	DDB_G0307694	DDB_G0307694	*	1:3656011-3658191	0	3.48444	1.69022	0	0	1.58418	ud	+	1.06693
544	DDB0307434	DDB_G0269812	DDB_G0269812	*	1:3658614-3659264	5.94212	5.22666	11.8315	9.48497	10.3065	7.92092	0.626478	0.507121	1.49371
545	DDB0233457	DDB_G0269814	ncbp1	ortholog of mammalian NCPB1 and yeast STO1%3B large subunit of the heterodimeric cap binding complex involved in mediating U snRNA export from the nucleus	1:3661674-3664325	0	1.74222	0	0	0	0	ud	+	ud
546	DDB0233034	DDB_G0269816	DDB_G0269816	ortholog of the mammalian kin17 protein%2C a zinc finger nuclear protein	1:3664995-3666427	0	0	1.69022	0	1.47236	0	ud	0	+
547	DDB0307435	DDB_G0269824	DDB_G0269824	*	1:3671523-3672995	5.94212	1.74222	3.38043	3.79399	4.41709	4.75255	1.5662	0.394427	0.711288
548	DDB0231469	DDB_G0270658	acbA	precursor of SDF-2%3B similar to diazepam binding inhibitor%3B enriched in prespore cells	1:3673860-3674359	20.7974	8.7111	15.212	11.382	14.7236	14.2577	1.82723	0.591641	1.06693
549	DDB0306592	DDB_G0269826	DDB_G0269826	*	1:3675572-3680023	0	0	0	0	0	1.58418	ud	ud	0
550	DDB0216231	DDB_G0270836	fbp	hydrolyses D-fructose 1%2C6-bisphosphate to D-fructose 6-phosphate and phosphate (EC 3.1.3.11)	1:3681011-3682051	2.97106	0	3.38043	5.69098	0	4.75255	0.522065	ud	0.711288
551	DDB0304395	DDB_G0269828	DDB_G0269828	putative ortholog of SSSCA1 (Sjogrens syndrome scleroderma autoantigen 1)%2C that might play a role in mitosis	1:3682321-3683577	0	0	1.69022	0	0	1.58418	ud	ud	1.06693
552	DDB0302518	DDB_G0270972	DDB_G0270972	ortholog of human OVCA2 gene associated with ovarian cancer	1:3691172-3692200	2.97106	0	0	0	0	1.58418	+	ud	0
553	DDB0306187	DDB_G0269840	DDB_G0269840	contains one putative transmembrane domain%3B similar to D. purpureum protein	1:3697371-3699160	29.7106	31.36	50.7065	37.9399	32.392	38.0204	0.783098	0.96814	1.33367
554	DDB0266859	DDB_G0270664	DDB_G0270664	*	1:3699523-3701813	0	0	0	1.89699	0	0	0	ud	ud
555	DDB0305322	DDB_G0269848	agpA	belongs to the acyltransferase superfamily%3B contains 2 predicted transmembrane domains	1:3711642-3713063	5.94212	12.1955	11.8315	3.79399	10.3065	11.0893	1.5662	1.18328	1.06693
556	DDB0220631	DDB_G0270666	gdt2	member of the TKL (tyrosine kinase-like) group and the GDT family	1:3713353-3718689	2.97106	1.74222	5.07065	0	5.88945	7.92092	+	0.29582	0.64016
557	DDB0233915	DDB_G0269850	DDB_G0269850	contains a signal peptide and a single predicted transmembrane domain at the C-terminus%3B small gene family in D. discoideum%3B D. purpureum has a single gene	1:3719484-3722655	14.8553	22.6489	10.1413	28.4549	11.7789	14.2577	0.522065	1.92283	0.711288
558	DDB0220636	DDB_G0270668	gdt8	member of the TKL (tyrosine kinase-like) group and the GDT family	1:3723386-3727938	2.97106	5.22666	1.69022	3.79399	5.88945	1.58418	0.783098	0.887461	1.06693
559	DDB0231240	DDB_G0270670	psaB	highly similar to mammalian puromycin-sensitive aminopeptidase belonging to the peptidase M1 family (metallopeptidases)%3B contains a peptidase M1 domain including a zinc-binding site	1:3731263-3734083	98.045	74.9155	62.538	60.7038	66.2564	68.1199	1.61514	1.13069	0.918058
560	DDB0191316	DDB_G0269220	DDB_G0269220	subunit VIb of cytochrome c oxidase%2C the terminal member of the mitochondrial inner membrane electron transport chain	1:3734477-3734926	0	0	3.38043	0	1.47236	7.92092	ud	0	0.426773
561	DDB0305326	DDB_G0269860	DDB_G0269860	similar to importin-7 and importin-8 from numerous eukaryotes%3B involved in nuclear protein import	1:3747132-3750705	157.466	92.3377	57.4674	128.996	108.955	107.724	1.22071	0.847486	0.533466
562	DDB0229404	DDB_G0270680	samkD	similar to SNF1-like kinases%3B unlikely to function as a kinase as it lacks the catalytic aspartate	1:3781297-3783053	0	1.74222	0	0	0	1.58418	ud	+	0
563	DDB0267046	DDB_G0269878	fbl	utilizes the methyl donor S-adenosyl-L-methionine to catalyze the site-specific 2%27-hydroxyl methylation of ribose moieties in pre-ribosomal RNA	1:3783828-3785196	44.5659	52.2666	38.875	18.9699	60.3669	47.5255	2.34929	0.865816	0.817982
564	DDB0252563	DDB_G0270986	tspC	similar to the mammalian CD9 antigen%3B contains a tetraspanin and 4 putative transmembrane domains	1:3789005-3790079	0	1.74222	0	0	0	1.58418	ud	+	0
565	DDB0191510	DDB_G0269110	tspA	similar to the mammalian CD9 antigen%3B contains a tetraspanin and 4 putative transmembrane domains	1:3795204-3796160	41.5949	36.5866	38.875	53.1158	41.2262	34.852	0.783098	0.887461	1.11543
566	DDB0252566	DDB_G0270682	tspD	similar to the mammalian CD9 antigen%3B contains a tetraspanin and 4 putative transmembrane domains	1:3796607-3797645	5.94212	1.74222	1.69022	5.69098	4.41709	1.58418	1.04413	0.394427	1.06693
567	DDB0306594	DDB_G0269886	DDB_G0269886	*	1:3801076-3802258	0	0	0	1.89699	0	0	0	ud	ud
568	DDB0306595	DDB_G0269892	DDB_G0269892	*	1:3806514-3807971	0	20.9067	1.69022	0	22.0855	1.58418	ud	0.946625	1.06693
569	DDB0216218	DDB_G0269182	rsc5	some members of this family have guanine nucleotide exchange activity	1:3809035-3810441	11.8842	19.1644	11.8315	30.3519	27.9749	20.5944	0.391549	0.685058	0.574502
570	DDB0231726	DDB_G0269894	orcB	DNA replication initiation is driven by a conserved six protein complex%2C the origin recognition complex (ORC)%3B has a role in both chromosomal replication and mating type transcriptional silencing	1:3810811-3812262	0	0	0	0	0	1.58418	ud	ud	0
571	DDB0235401	DDB_G0269896	kcnma1	ortholog of the human KCNMA1%2C a potassium channel activated by both membrane depolarization and increase in cytosolic Ca(2%2B) that mediates export of K(%2B)%3B defects in the gene cause generalized epilepsy and paroxysmal dyskinesia (GEPD)	1:3812473-3816336	0	0	0	0	1.47236	0	ud	0	ud
572	DDB0191341	DDB_G0269130	phgA	conserved protein involved in contractile vacuole discharge upon osmotic stress%3Cbr%2F%3E %3Cb%3ENomenclature conflict: %3C%2Fb%3E Do not confuse this gene with phg1a%2C encoding the putative phagocytic receptor 1a%2C or with the phgA locus (%3Ca href%3D%22%2Fdb%2Fcgi-bin%2FdictyBase%2Freference%2Freference.pl?refNo%3D1446%22%3EDuffy and Vogel 1984%3C%2Fa%3E)	1:3817626-3819202	0	0	1.69022	0	0	0	ud	ud	+
573	DDB0306596	DDB_G0269898	DDB_G0269898	*	1:3820454-3823469	2.97106	0	0	0	0	0	+	ud	ud
574	DDB0231845	DDB_G0269900	gnt10	distant relative of CAZy family GT14%3B similar to xylosyltransferase	1:3823854-3826081	0	0	0	0	1.47236	0	ud	0	ud
575	DDB0346828	DDB_G0270686	DDB_G0270686	*	1:3829651-3830649	0	3.48444	1.69022	3.79399	4.41709	3.16837	0	0.788854	0.533466
576	DDB0305331	DDB_G0269908	DDB_G0269908	ortholog of human FA2H%2C S. cerevisiae SCS7%3B contains a cytochrome b5 heme-binding domain and 4 predicted transmembrane domains	1:3831693-3832921	0	12.1955	15.212	5.69098	13.2513	15.8418	0	0.92033	0.960239
577	DDB0234155	DDB_G0270990	DDB_G0270990	very similar to acyl-coenzyme A oxidases%2C but lacks the full domain	1:3834760-3836838	101.016	66.2044	113.245	100.541	70.6735	83.9617	1.00473	0.936765	1.34876
578	DDB0235185	DDB_G0270992	sec31	component of COPII (coat protein complex II) involved in ER to Golgi transport	1:3837509-3841658	0	0	1.69022	1.89699	0	0	0	ud	+
579	DDB0231238	DDB_G0270994	psaA	highly similar to mammalian puromycin-sensitive aminopeptidase belonging to the peptidase M1 family (metallopeptidases)%3B contains a peptidase M1 domain including a zinc-binding site	1:3842009-3844717	14.8553	0	1.69022	7.58797	0	1.58418	1.95774	ud	1.06693
580	DDB0307117	DDB_G0270996	DDB_G0270996	*	1:3845549-3846750	0	0	1.69022	0	0	1.58418	ud	ud	1.06693
581	DDB0266665	DDB_G0269912	redB	catalyzes the reaction NADPH %2B n oxidized hemoprotein %3D NADP(%2B) %2B n reduced hemoprotein%3B similar to the %3Ci%3EH. sapiens %3C%2Fi%3E POR protein that is defect in adrenal hyperplasia variant type (AHV)%2C a syndrome with disordered steroidogenesis	1:3848909-3851073	56.4502	108.018	84.5109	81.5707	92.7589	107.724	0.69204	1.1645	0.784509
582	DDB0233951	DDB_G0269916	atp5b	beta subunit of the enzymatic component of the mitochondrial F1 ATPase complex	1:3855247-3857504	2849.25	2960.03	3135.35	2549.56	2856.39	2219.44	1.11755	1.03629	1.41268
583	DDB0238871	DDB_G0269918	mpl1	negatively regulates the phosphorylation state of Erk2%3B expressed weakly in vegetative cells and maximally at aggregation%3B highly similar to neighboring gene%2C %3Ca href%3D%22%2Fdb%2Fcgi-bin%2Fgene_page.pl?primary_id%3DDDB_G0270688%22%3E%3Ci%3Empl2%3C%2Fi%3E%3C%2Fa%3E	1:3862624-3865313	0	0	0	0	0	1.58418	ud	ud	0
584	DDB0237528	DDB_G0269922	xrn2	ortholog of H. sapiens XRN2 and S. cerevisiae RAT1 (Ribonucleic Acid Trafficking 1) involved in RNA metabolism	1:3871046-3874707	0	1.74222	0	0	0	0	ud	+	ud
585	DDB0234134	DDB_G0269924	vps18	ortholog of VPS18	1:3875953-3879788	5.94212	19.1644	40.5652	24.6609	29.4473	30.0995	0.240953	0.650805	1.3477
586	DDB0346776	DDB_G0270690	DDB_G0270690	*	1:3883017-3883583	0	0	1.69022	1.89699	0	4.75255	0	ud	0.355644
587	DDB0308383	DDB_G0269930	DDB_G0269930	*	1:3886301-3886597	0	1.74222	3.38043	1.89699	5.88945	3.16837	0	0.29582	1.06693
588	DDB0305990	DDB_G0270692	DDB_G0270692	contains 6 ankyrin repeats%3B contains one VPS9 (vacuolar sorting protein 9) domain%3B similar to D. purpureum protein	1:3887599-3890811	0	0	0	0	0	1.58418	ud	ud	0
589	DDB0191121	DDB_G0269102	arcD	component of the Dictyostelium Arp2%2FArp3 complex	1:3892076-3893050	32.6817	26.1333	27.0435	18.9699	30.9196	38.0204	1.72281	0.845201	0.711288
590	DDB0233387	DDB_G0269932	uap56	conserved splice factor that is required for the first ATP-dependent step in spliceosome assembly and for the interaction of U2 snRNP with the branchpoint%3B the human ortholog (BAT1) forms a homodimer and interacts directly with %3Ca href%3D%22%2Fdb%2Fcgi-bin%2Fgene_page.pl?primary_id%3DDDB_G0286395%22%3E%3Ci%3Eu2af2%3C%2Fi%3E%3C%2Fa%3E	1:3893359-3895841	11.8842	8.7111	8.45109	5.69098	8.83418	7.92092	2.08826	0.986068	1.06693
591	DDB0233497	DDB_G0269934	DDB_G0269934	*	1:3897216-3903350	0	0	0	3.79399	4.41709	0	0	0	ud
592	DDB0307440	DDB_G0269936	DDB_G0269936	*	1:3903678-3904826	0	0	0	9.48497	1.47236	1.58418	0	0	0
593	DDB0305468	DDB_G0270694	DDB_G0270694	belongs to the band 7 proteins%2C integral membrane proteins that ares thought to regulate cation conductance%3B stomatin is an erythrocyte membrane protein%3B contains one predicted transmembrane domain	1:3908437-3909660	0	1.74222	6.76087	1.89699	5.88945	1.58418	0	0.29582	4.26773
594	DDB0305332	DDB_G0269942	DDB_G0269942	belongs to the synaptobrevin family%3B ortholog of human SEC22B%3B contains a longin domain and a v-snare coiled-coil domain%3B contains 1 predicted transmembrane domain	1:3911017-3912100	0	5.22666	5.07065	17.0729	16.196	1.58418	0	0.322713	3.2008
595	DDB0237930	DDB_G0295677	mpdu1	contains at least three transmembrane domains%3B ortholog of mannose-P-dolichol utilization defect 1 protein MPDU1	1:3914310-3915463	95.074	26.1333	15.212	125.202	48.588	45.9413	0.759367	0.537855	0.331117
596	DDB0234262	DDB_G0269948	tnpo	homolog of H. sapiens TNPO1%2F2 and S. cervisiae KAP104 (karyopherin 104) involved in nuclear protein import	1:3916816-3919967	11.8842	0	1.69022	5.69098	0	1.58418	2.08826	ud	1.06693
597	DDB0307442	DDB_G0269954	DDB_G0269954	*	1:3923641-3926025	14.8553	0	0	11.382	0	0	1.30516	ud	ud
598	DDB0307443	DDB_G0269962	DDB_G0269962	*	1:3933879-3936245	0	0	0	0	1.47236	0	ud	0	ud
599	DDB0191104	DDB_G0269118	cxeA	*	1:3937103-3937960	112.9	275.271	299.168	136.584	267.97	258.222	0.826603	1.02724	1.15857
600	DDB0233650	DDB_G0269966	ddx1	ortholog of ATP-dependent RNA helicase DDX1%3B contains an SPRY domain%2C which is of unknown function	1:3941617-3944019	0	0	0	1.89699	0	1.58418	0	ud	0
601	DDB0305333	DDB_G0269968	DDB_G0269968	similar to human ARMC1%3B contains an ARM repeat%3B ARM-repeat proteins are involved in various processes%2C including intracellular signalling and cytoskeletal regulation	1:3945381-3946280	0	0	0	1.89699	0	0	0	ud	ud
602	DDB0232938	DDB_G0269138	fttB	*	1:3949672-3950633	26.7396	22.6489	43.9456	20.8669	20.6131	20.5944	1.28143	1.09876	2.13387
603	DDB0237495	DDB_G0269972	sas10	component of the small subunit (SSU) processome containing the U3 snoRNA involved in processing of pre-18S rRNA	1:3952196-3954580	0	0	0	0	0	3.16837	ud	ud	0
604	DDB0306599	DDB_G0269976	DDB_G0269976	*	1:3956916-3959123	44.5659	17.4222	25.3533	34.1459	25.0302	22.1786	1.30516	0.696048	1.14314
605	DDB0306600	DDB_G0269978	DDB_G0269978	*	1:3960032-3961552	0	1.74222	0	0	0	0	ud	+	ud
606	DDB0235216	DDB_G0271000	pks3	putative type I iterative polyketide synthase	1:3963577-3972340	0	0	1.69022	0	1.47236	0	ud	0	+
607	DDB0233562	DDB_G0294597	DDB_G0294597	*	1:3979902-3981306	11.8842	17.4222	30.4239	15.1759	14.7236	23.7628	0.783098	1.18328	1.28032
608	DDB0233561	DDB_G0271002	DDB_G0271002	*	1:3981529-3984295	0	1.74222	0	0	0	0	ud	+	ud
609	DDB0306601	DDB_G0269992	DDB_G0269992	*	1:3988412-3989286	0	0	0	0	0	1.58418	ud	ud	0
610	DDB0191107	DDB_G0269230	fpaA	component of the SCF ubiquitin ligase complex%3B series of glycosylation reactions attaches a pentasaccharide chain to HyPro143	1:3989908-3990396	2.97106	1.74222	1.69022	3.79399	0	4.75255	0.783098	+	0.355644
611	DDB0305337	DDB_G0269994	DDB_G0269994	contains a highly conserved DDRGK motif the function of which is unknown	1:3990838-3992071	0	0	0	1.89699	0	0	0	ud	ud
612	DDB0267131	DDB_G0269996	rnf10	putative ortholog of mammalian RNF10	1:3992422-3995058	0	1.74222	0	0	0	0	ud	+	ud
613	DDB0306278	DDB_G0270700	DDB_G0270700	contains a predicted signal sequence and a putative C-terminal transmembrane domain%3B contains 7 calcium-binding EGF domains	1:4002803-4005323	2.97106	0	0	0	0	0	+	ud	ud
614	DDB0238369	DDB_G0270006	jcdI	similar to the human JMJD6%2C which is required for organ differentiation during embryogenesis	1:4018580-4021604	0	1.74222	0	1.89699	0	0	0	+	ud
615	DDB0307293	DDB_G0270016	DDB_G0270016	*	1:4029381-4030378	2.97106	1.74222	1.69022	0	1.47236	0	+	1.18328	+
616	DDB0306604	DDB_G0270018	DDB_G0270018	*	1:4030543-4031583	0	0	1.69022	0	0	0	ud	ud	+
617	DDB0229922	DDB_G0270020	sf3a3	subunit of the splicing factor SF3A required for spliceosome assembly%3B contains PRP9 domain characteristic of splicing factor 3A%2C subunit 3%3B expressed in pstO cells	1:4032294-4034133	2.97106	1.74222	0	0	0	0	+	+	ud
618	DDB0237824	DDB_G0270022	DDB_G0270022	some members of this family have guanine nucleotide exchange activity	1:4041315-4042649	0	17.4222	5.07065	13.279	19.1407	7.92092	0	0.910217	0.64016
619	DDB0233875	DDB_G0270024	mgp2	involved in the regulation of filopodium formation and the contractile vacuole network	1:4042887-4045665	0	0	0	1.89699	0	0	0	ud	ud
620	DDB0306605	DDB_G0270026	DDB_G0270026	*	1:4051948-4052745	8.91319	27.8755	33.8043	13.279	20.6131	25.3469	0.671227	1.35232	1.33367
621	DDB0231503	DDB_G0270028	DDB_G0270028	catalyzes the reaction aldehyde %2B NAD%2B %2B H%3Csub%3E2%3C%2Fsub%3EO %3D an acid %2B NADH %2B H%2B	1:4053112-4054599	0	0	0	3.79399	1.47236	0	0	0	ud
622	DDB0306607	DDB_G0270032	DDB_G0270032	*	1:4060239-4061396	2.97106	0	0	0	0	0	+	ud	ud
623	DDB0306077	DDB_G0270708	DDB_G0270708	contains a signal peptide and a putative C-terminal transmembrane domain	1:4062615-4066228	23.7685	8.7111	20.2826	18.9699	8.83418	26.9311	1.25296	0.986068	0.753129
624	DDB0307706	DDB_G0270034	DDB_G0270034	*	1:4066936-4067804	0	1.74222	0	0	1.47236	0	ud	1.18328	ud
625	DDB0346759	DDB_G0270040	DDB_G0270040	*	1:4075572-4079519	2.97106	1.74222	3.38043	3.79399	1.47236	3.16837	0.783098	1.18328	1.06693
626	DDB0233131	DDB_G0270042	ascc3l	putative RNA helicase involved in the second step of RNA splicing%3B ortholog of human ASCC3L1 and yeast BRR2	1:4082408-4089294	5.94212	8.7111	5.07065	13.279	4.41709	6.33673	0.447484	1.97214	0.800199
627	DDB0306608	DDB_G0270044	DDB_G0270044	*	1:4092193-4093572	0	0	1.69022	0	0	1.58418	ud	ud	1.06693
628	DDB0347422	DDB_G0270718	DDB_G0270718	contains a predicted signal peptide	1:4098007-4102857	8.91319	10.4533	5.07065	9.48497	17.6684	12.6735	0.939717	0.591641	0.4001
629	DDB0308385	DDB_G0270048	DDB_G0270048	*	1:4103221-4104786	0	0	0	0	0	1.58418	ud	ud	0
630	DDB0306609	DDB_G0270050	DDB_G0270050	*	1:4105655-4106522	14.8553	0	0	11.382	0	0	1.30516	ud	ud
631	DDB0307447	DDB_G0270056	DDB_G0270056	*	1:4130694-4135261	0	0	1.69022	0	1.47236	0	ud	0	+
632	DDB0267092	DDB_G0271022	adcC	*	1:4136186-4138233	47.537	19.1644	25.3533	37.9399	23.5578	36.4362	1.25296	0.813506	0.695826
633	DDB0216739	DDB_G0271024	DDB_G0271024	*	1:4138891-4141933	0	24.3911	6.76087	0	23.5578	1.58418	ud	1.03537	4.26773
634	DDB0306610	DDB_G0270058	DDB_G0270058	*	1:4143232-4147175	17.8264	0	0	13.279	0	0	1.34245	ud	ud
635	DDB0307448	DDB_G0270062	DDB_G0270062	*	1:4152838-4157625	62.3923	8.7111	25.3533	51.2188	13.2513	39.6046	1.21815	0.657379	0.64016
636	DDB0190782	DDB_G0270066	DDB_G0270066	*	1:4165016-4171458	0	34.8444	59.1576	0	8.83418	12.6735	ud	3.94427	4.66783
637	DDB0237933	DDB_G0270070	DDB_G0270070	contains two PLDc domains	1:4180324-4181863	5.94212	6.96888	3.38043	13.279	10.3065	6.33673	0.447484	0.676161	0.533466
638	DDB0238855	DDB_G0270104	DDB_G0270104	similar to plant and fungi NADH dehydrogenases such as S. cerevisiae NDE1 and NDE2%2C the external mitochondrial NADH dehydrogenases that catalyze the oxidation of cytosolic NADH	1:4225842-4227446	0	1.74222	0	5.69098	0	0	0	+	ud
639	DDB0238854	DDB_G0271032	DDB_G0271032	conserved Dictyostelium protein%3B contains a putative N-terminal signal sequence%2C a C-terminal anchoring transmembrane domain and one EGF-like domain	1:4228148-4232826	0	0	1.69022	0	2.94473	1.58418	ud	0	1.06693
640	DDB0230120	DDB_G0270730	fslB	similar to the G-protein coupled receptors%3B contains 7 putative transmembrane domains and a potential signal sequence	1:4235323-4237343	2.97106	1.74222	1.69022	1.89699	1.47236	0	1.5662	1.18328	+
641	DDB0306614	DDB_G0270106	DDB_G0270106	*	1:4238878-4241893	196.09	92.3377	70.9891	110.026	63.3116	76.0408	1.78222	1.45846	0.933566
642	DDB0306615	DDB_G0270112	DDB_G0270112	*	1:4251451-4253061	0	0	0	1.89699	0	0	0	ud	ud
643	DDB0346815	DDB_G0271034	DDB_G0271034	*	1:4256212-4260120	11.8842	10.4533	5.07065	13.279	7.36182	11.0893	0.894969	1.41994	0.457257
644	DDB0346792	DDB_G0270116	DDB_G0270116	*	1:4262007-4263138	29.7106	27.8755	28.7337	17.0729	38.2815	28.5153	1.74022	0.728173	1.00766
645	DDB0191425	DDB_G0269244	atg6A	homolog of S. cerevisiae ATG6 and H. sapiens beclin (BECN1)%2C involved in autophagy and apoptosis	1:4264499-4268846	0	0	0	0	1.47236	1.58418	ud	0	0
646	DDB0191190	DDB_G0269238	rab11A	similar to rab11	1:4269122-4270264	47.537	106.275	98.0326	55.0128	103.065	101.388	0.864108	1.03115	0.966908
647	DDB0231383	DDB_G0270120	sdhB	catalyzes the reaction succinate %2B ubiquinone %3D fumarate %2B ubiquinol	1:4273481-4274624	59.4212	81.8844	96.3424	68.2918	97.176	82.3775	0.870108	0.84264	1.16952
648	DDB0346778	DDB_G0270734	DDB_G0270734	*	1:4274869-4276719	0	1.74222	1.69022	0	0	0	ud	+	+
649	DDB0229433	DDB_G0270124	ras	*	1:4281896-4282537	0	0	0	1.89699	0	0	0	ud	ud
650	DDB0234072	DDB_G0271040	ints2	ortholog of integrator complex subunit 2%2C component of a multiprotein mediator of small nuclear RNA processing	1:4285180-4289651	0	1.74222	1.69022	3.79399	1.47236	3.16837	0	1.18328	0.533466
651	DDB0307451	DDB_G0270128	DDB_G0270128	*	1:4289930-4292995	0	1.74222	3.38043	0	0	0	ud	+	+
652	DDB0229435	DDB_G0270140	rasZ	enriched in gametes	1:4300316-4300960	0	0	0	0	0	1.58418	ud	ud	0
653	DDB0229971	DDB_G0270146	DDB_G0270146	kinase domain similar to S. pombe cdc7%2C cell division control protein 7 which plays a role in cytokinesis	1:4304005-4305998	0	1.74222	0	0	0	0	ud	+	ud
654	DDB0348254	DDB_G0270738	DDB_G0270738	*	1:4307771-4308595	0	10.4533	8.45109	3.79399	8.83418	9.5051	0	1.18328	0.88911
655	DDB0191205	DDB_G0269168	vps26	ortholog of VSP26%2C a vacuolar sorting%2Ftargeting protein	1:4319399-4321235	8.91319	6.96888	27.0435	5.69098	8.83418	11.0893	1.5662	0.788854	2.4387
656	DDB0306621	DDB_G0270156	DDB_G0270156	*	1:4329080-4331994	2.97106	5.22666	5.07065	1.89699	4.41709	6.33673	1.5662	1.18328	0.800199
657	DDB0308388	DDB_G0270160	DDB_G0270160	*	1:4339530-4340174	0	1.74222	3.38043	0	1.47236	4.75255	ud	1.18328	0.711288
658	DDB0307118	DDB_G0271042	DDB_G0271042	*	1:4340831-4344152	0	1.74222	0	0	0	0	ud	+	ud
659	DDB0220693	DDB_G0270170	DDB_G0270170	weakly simlar to A. thaliana bromodomain-containing protein (GenBank NP_201138)	1:4360881-4366105	0	0	1.69022	0	1.47236	0	ud	0	+
660	DDB0230173	DDB_G0270174	aprt	catalyzes the reaction AMP %2B pyrophosphate %3C%3D%3E PRPP %2B adenine in nucleoside salvage pathways	1:4368158-4368757	2.97106	0	0	1.89699	0	0	1.5662	ud	ud
661	DDB0267165	DDB_G0270178	wdr85	*	1:4375992-4377095	5.94212	1.74222	3.38043	0	0	1.58418	+	+	2.13387
662	DDB0305741	DDB_G0270186	DDB_G0270186	putative copper transporter%2C contains 3 predicted transmembrane domains	1:4381272-4381856	2.97106	0	1.69022	0	1.47236	0	+	0	+
663	DDB0232985	DDB_G0270188	psmD6	*	1:4382128-4383766	5.94212	0	5.07065	3.79399	7.36182	6.33673	1.5662	0	0.800199
664	DDB0306118	DDB_G0270192	DDB_G0270192	conserved from bacteria to plants to alveolata%3B contains 10 predicted transmembrane domains	1:4389263-4390889	0	0	0	3.79399	0	0	0	ud	ud
665	DDB0304715	DDB_G0270752	DDB_G0270752	*	1:4392160-4393069	29.7106	48.7822	57.4674	28.4549	41.2262	31.6837	1.04413	1.18328	1.81379
666	DDB0304712	DDB_G0270196	DDB_G0270196	similar to the mitochondrial import inner membrane translocase subunit TIM50	1:4393614-4395336	178.264	113.244	76.0598	157.45	128.096	95.051	1.13219	0.884061	0.800199
667	DDB0346793	DDB_G0270200	DDB_G0270200	*	1:4397167-4399472	2.97106	0	0	0	1.47236	1.58418	+	0	0
668	DDB0307455	DDB_G0270202	DDB_G0270202	*	1:4400104-4400817	0	1.74222	0	0	0	1.58418	ud	+	0
669	DDB0307456	DDB_G0270206	DDB_G0270206	*	1:4404424-4408096	0	3.48444	0	0	0	0	ud	+	ud
670	DDB0191168	DDB_G0269144	hspB	*	1:4410084-4412006	175.293	207.324	207.897	130.893	170.794	156.834	1.33921	1.21388	1.32558
671	DDB0308412	DDB_G0270216	DDB_G0270216	*	1:4420069-4423204	0	1.74222	0	0	0	0	ud	+	ud
672	DDB0234137	DDB_G0270754	vps16	*	1:4423807-4426401	50.5081	27.8755	40.5652	91.0557	29.4473	25.3469	0.554694	0.946625	1.6004
673	DDB0267051	DDB_G0270228	gtpbp3	ortholog of the mammalian GTPBP3 and %3Ci%3ES. cerevisiae%3C%2Fi%3E MSS1%2C GTPases responsible for the 5-carboxymethylaminomethyl modification of the wobble uridine base in mitochondrial tRNAs	1:4442110-4443725	0	1.74222	1.69022	1.89699	0	0	0	+	+
674	DDB0201986	DDB_G0270758	DDB_G0270758	*	1:4456371-4457089	2.97106	5.22666	5.07065	11.382	5.88945	11.0893	0.261033	0.887461	0.457257
675	DDB0306624	DDB_G0270232	DDB_G0270232	*	1:4457457-4459763	5.94212	1.74222	1.69022	0	2.94473	9.5051	+	0.591641	0.177822
676	DDB0232996	DDB_G0270764	myh	ortholog of MYH%2C which removes misincorporated adenine residues opposite template 8-oxoguanine during DNA replication	1:4483000-4484724	0	0	1.69022	0	0	0	ud	ud	+
677	DDB0191239	DDB_G0269206	abcG21	full transporter%2C consisting of two ABC domains and two transmembrane domains	1:4486597-4491085	8.91319	10.4533	8.45109	17.0729	11.7789	11.0893	0.522065	0.887461	0.762095
678	DDB0191237	DDB_G0269208	abcG19	full transporter%2C consisting of two ABC domains and two transmembrane domains	1:4493232-4498057	0	0	0	1.89699	0	0	0	ud	ud
679	DDB0302554	DDB_G0270766	DDB_G0270766	*	1:4499254-4502247	0	0	0	1.89699	0	0	0	ud	ud
680	DDB0220695	DDB_G0271052	DDB_G0271052	similar to H. sapiens possible global transcription activator SNF2L4 (SwissProt P51532)%3B chromatin remodeling complex subunit R (CHR) protein%3B SWI2%2FSNF2 homolog	1:4502537-4512340	0	3.48444	13.5217	1.89699	0	11.0893	0	+	1.21935
681	DDB0237689	DDB_G0270246	DDB_G0270246	*	1:4514326-4516297	0	1.74222	0	1.89699	0	0	0	+	ud
682	DDB0308346	DDB_G0270248	aplR	*	1:4516591-4517262	0	0	0	5.69098	0	0	0	ud	ud
683	DDB0307460	DDB_G0270252	DDB_G0270252	*	1:4519307-4521349	0	1.74222	0	0	0	1.58418	ud	+	0
684	DDB0308413	DDB_G0270254	DDB_G0270254	*	1:4521755-4522105	0	1.74222	0	0	0	0	ud	+	ud
685	DDB0306625	DDB_G0270256	DDB_G0270256	*	1:4522306-4522903	0	22.6489	57.4674	5.69098	39.7538	31.6837	0	0.569728	1.81379
686	DDB0307461	DDB_G0270258	DDB_G0270258	*	1:4523481-4524638	2.97106	0	0	0	0	0	+	ud	ud
687	DDB0216420	DDB_G0270260	nhp6	similar to S. cerevisiae nonhistone chromosomal protein 6A and B (NCP6A and NCP6B) and mammalian HMGB2%3B contains a single HMG1%2F2 box	1:4527247-4527672	11.8842	1.74222	0	17.0729	0	0	0.696087	+	ud
688	DDB0304991	DDB_G0270264	metap2	catalyzes the release of N-terminal amino acids%2C preferentially methionine%2C from peptides and arylamides	1:4531797-4533209	0	3.48444	1.69022	0	2.94473	0	ud	1.18328	+
689	DDB0237530	DDB_G0270270	gpsn2	very similar to human GPSN2%3B contains a 3-oxo-5-alpha-steroid 4-dehydrogenase%2C C-terminal domain and4 putative transmembrane domains	1:4542640-4543788	59.4212	50.5244	43.9456	56.9098	47.1156	47.5255	1.04413	1.07235	0.924675
690	DDB0220497	DDB_G0270272	uae1	*	1:4544769-4548249	2.97106	1.74222	15.212	3.79399	0	9.5051	0.783098	+	1.6004
691	DDB0202000	DDB_G0270770	DDB_G0270770_RTE	ORF2 protein encoding endonuclease and reverse transcriptase of tRNA-specific non-long terminal repeat retrotransposon TRE3-A%3B refer to GenBank AF134169 for full-length consensus element	1:4549776-4551575	2.97106	0	0	0	0	1.58418	+	ud	0
692	DDB0190930	DDB_G0270274	DDB_G0270274_RTE	ORF2 of tRNA-specific non-long terminal repeat retrotransposon TRE5-A%3B formerly known as DRE	1:4551821-4552286	0	1.74222	0	0	0	0	ud	+	ud
693	DDB0201554	DDB_G0269100	abpC	120 kDa F-actin binding protein also often called filamin%3B involved in actin cytoskeleton organization%2C motility%2C and development%3B enriched in prestalk cells	1:4554019-4556699	225.801	139.378	201.136	96.7467	114.844	172.676	2.33394	1.21362	1.16482
694	DDB0306190	DDB_G0271054	DDB_G0271054	contains one SMAD%2FFHA domain%3B contains one coiled-coil domain	1:4565256-4567067	2.97106	0	0	5.69098	0	1.58418	0.522065	ud	0
695	DDB0232136	DDB_G0271058	vilC	*	1:4570908-4575494	0	1.74222	0	0	0	0	ud	+	ud
696	DDB0307708	DDB_G0270282	DDB_G0270282	*	1:4576953-4578426	0	5.22666	1.69022	0	5.88945	1.58418	ud	0.887461	1.06693
697	DDB0347382	DDB_G0271060	DDB_G0271060	*	1:4581402-4583474	2.97106	0	0	0	0	0	+	ud	ud
698	DDB0232076	DDB_G0270296	dcd1A	wealky similar to acid ceramidase%2C which catalyzes the reaction N-acylsphingoside %2B H%3Csub%3E2%3C%2Fsub%3EO %3D a carboxylate %2B sphingosine	1:4598954-4600454	5.94212	3.48444	5.07065	11.382	4.41709	6.33673	0.522065	0.788854	0.800199
699	DDB0191331	DDB_G0270298	pctA	involved in sphingomyelin degradation pathway	1:4600795-4602080	0	0	1.69022	1.89699	0	0	0	ud	+
700	DDB0216213	DDB_G0269234	act8	has 94%25 identity with human beta-actin (SwissProt P60709)%3B encodes one of the 17 identical actin proteins in the %3Ci%3EDictyostelium%3C%2Fi%3E genome (%3Ci%3Eact1%2C act2%2C act4%2C act5%2C act6%2C act7%2C act8%2C act9%2C act11%2C act12%2C act13%2C act14%2C act15%2C act16%2C act19%2C act20%2C and act21%3C%2Fi%3E)	1:4602557-4603687	118.842	144.604	248.462	49.3218	107.483	190.102	2.40953	1.34538	1.30699
701	DDB0347770	DDB_G0270300	DDB_G0270300	*	1:4604758-4605654	0	10.4533	10.1413	0	10.3065	9.5051	ud	1.01424	1.06693
702	DDB0308414	DDB_G0270308	DDB_G0270308	*	1:4611669-4613378	0	0	0	0	2.94473	3.16837	ud	0	0
703	DDB0252837	DDB_G0270312	DDB_G0270312	members of this family are membrane proteins involved in long chain fatty acid elongation systems that produce 26-carbon precursors for ceramide and sphingolipid synthesis%3B contains 7 putative transmembrane domains	1:4616748-4618103	20.7974	20.9067	13.5217	13.279	13.2513	17.426	1.5662	1.57771	0.775951
704	DDB0305359	DDB_G0271066	DDB_G0271066	ortholog of human ELOVL4%3B members of this family are membrane proteins involved in long chain fatty acid elongation systems that produce 26-carbon precursors for ceramide and sphingolipid synthesis%3B contains 6 putative transmembrane domains	1:4618383-4619679	0	0	3.38043	0	0	4.75255	ud	ud	0.711288
705	DDB0346779	DDB_G0270774	DDB_G0270774	*	1:4621793-4627393	11.8842	0	6.76087	18.9699	8.83418	12.6735	0.626478	0	0.533466
706	DDB0230016	DDB_G0270316	rpsA	40S ribosomal protein SA (p40) homolog%3B belongs to the ribosomal protein S2P family%2C contains ribosomal protein S2 domain	1:4628419-4629156	617.981	799.679	725.103	675.33	877.529	877.638	0.91508	0.911286	0.826199
707	DDB0305321	DDB_G0271068	iliC	induced by %3Ci%3ELegionella pneumophila%3C%2Fi%3E infection%3B similar to D. purpureum protein	1:4633487-4634149	0	5.22666	3.38043	0	2.94473	0	ud	1.77492	+
708	DDB0235246	DDB_G0270320	nup54	similar to mammalian Nup54%2C component of the nuclear pore complex	1:4639723-4641353	2.97106	6.96888	3.38043	5.69098	11.7789	6.33673	0.522065	0.591641	0.533466
709	DDB0238670	DDB_G0270324	DDB_G0270324	similar to N-myc downstream regulated gene 1 (NDRG1)%3B defects in NDRG1 are the cause of Charcot-Marie-Tooth disease type 4D (CMT4D)%3B also known as hereditary motor and sensory neuropathy Lom type (HMSNL)	1:4644690-4646184	0	0	0	0	1.47236	1.58418	ud	0	0
710	DDB0231733	DDB_G0270330	DDB_G0270330	nearly identical to %3Ca href%3D%22%2Fdb%2Fcgi-bin%2Fgene_page.pl?primary_id%3DDDB_G0270366%22%3E%3Ci%3EDDB_G0270366%3C%2Fi%3E%3C%2Fa%3E	1:4654733-4656612	14.8553	0	0	17.0729	0	0	0.870108	ud	ud
711	DDB0238122	DDB_G0270336	ipo4	ortholog of importin 4%2C a nuclear transport receptor that is thought to mediate docking of the importin%2Fsubstrate complex to the nuclear pore complex	1:4662405-4666147	11.8842	8.7111	5.07065	20.8669	8.83418	7.92092	0.569526	0.986068	0.64016
712	DDB0307106	DDB_G0270344	DDB_G0270344	*	1:4674130-4678854	0	1.74222	0	0	0	0	ud	+	ud
713	DDB0232964	DDB_G0270784	psmC1	ATPase subunit and regulatory subcomplex of the 26S proteasome%3B TAT binding protein homolog involved in growth and morphogenesis	1:4684536-4685855	14.8553	10.4533	16.9022	20.8669	16.196	12.6735	0.711907	0.645426	1.33367
714	DDB0346780	DDB_G0270786	DDB_G0270786	*	1:4686330-4688375	0	1.74222	0	0	0	0	ud	+	ud
715	DDB0190988	DDB_G0270350	DDB_G0270350	*	1:4688645-4691199	23.7685	24.3911	28.7337	18.9699	29.4473	28.5153	1.25296	0.828297	1.00766
716	DDB0307107	DDB_G0270352	DDB_G0270352	*	1:4693514-4695492	56.4502	27.8755	33.8043	58.8068	30.9196	38.0204	0.959926	0.901548	0.88911
717	DDB0232338	DDB_G0270354	cyp513A3	*	1:4697435-4699014	20.7974	3.48444	43.9456	20.8669	8.83418	36.4362	0.99667	0.394427	1.2061
718	DDB0267016	DDB_G0270356	erg2	catalyzes the isomerization of the delta-8 double bond to the delta-7 position at an intermediate step in ergosterol biosynthesis	1:4699501-4700297	41.5949	54.0089	40.5652	45.5278	26.5025	42.773	0.913614	2.03787	0.948385
719	DDB0202023	DDB_G0270792	DDB_G0270792_RTE	ORF2 protein encoding endonuclease and reverse transcriptase of tRNA-specific non-long terminal repeat retrotransposon TRE3-A%3B refer to GenBank AF134169 for full-length consensus element	1:4705053-4707038	5.94212	0	0	7.58797	0	0	0.783098	ud	ud
720	DDB0191201	DDB_G0269106	cahA	*	1:4712273-4713103	0	0	6.76087	0	4.41709	6.33673	ud	0	1.06693
721	DDB0231732	DDB_G0270366	DDB_G0270366	nearly identical to %3Ca href%3D%22%2Fdb%2Fcgi-bin%2Fgene_page.pl?primary_id%3DDDB_G0270330%22%3E%3Ci%3EDDB_G0270330%3C%2Fi%3E%3C%2Fa%3E%3B enriched in gametes	1:4718091-4719957	2.97106	0	0	0	0	0	+	ud	ud
722	DDB0305345	DDB_G0270378	DDB_G0270378	similar to human TTC39C%3B matches PFAM outer membrane protein%2C IML2%2C mitochondrial%2Ftetratricopeptide repeat protein 39	1:4727960-4729831	74.2765	26.1333	37.1848	73.9827	33.8644	41.1888	1.00397	0.771705	0.902789
723	DDB0230155	DDB_G0270380	rpl30	protein component of the large (60S) ribosomal subunit	1:4730345-4731162	258.482	247.395	190.995	271.27	217.91	202.775	0.95286	1.13531	0.941901
724	DDB0307710	DDB_G0270382	DDB_G0270382	*	1:4732515-4733489	0	3.48444	8.45109	0	2.94473	7.92092	ud	1.18328	1.06693
725	DDB0347873	DDB_G0270800	DDB_G0270800	*	1:4734866-4735241	38.6238	24.3911	33.8043	30.3519	36.8091	31.6837	1.27253	0.662638	1.06693
726	DDB0266718	DDB_G0270388	DDB_G0270388	similar to a D. purpureum protein	1:4737656-4740668	0	0	1.69022	5.69098	1.47236	0	0	0	+
727	DDB0307109	DDB_G0270390	DDB_G0270390	*	1:4742507-4744747	29.7106	26.1333	38.875	18.9699	29.4473	31.6837	1.5662	0.887461	1.22697
728	DDB0234206	DDB_G0270396	ddx49	ortholog of H. sapiens DDX49	1:4752654-4754329	0	0	0	1.89699	0	1.58418	0	ud	0
729	DDB0191171	DDB_G0269200	cplA	*	1:4755270-4757427	23.7685	1.74222	13.5217	9.48497	11.7789	12.6735	2.50591	0.14791	1.06693
730	DDB0234064	DDB_G0270398	raptor	putative Raptor protein ortholog%2C a component of the TORC1 complex in yeasts with Lst8 and Tor%3B does not co-immunoprecipitate with the TORC2 complex %3Ca href%3D%22%2Fdb%2Fcgi-bin%2FdictyBase%2Freference%2Freference.pl?refNo%3D11155%22%3E(Lee et al 2005)%3C%2Fa%3E	1:4758927-4763559	0	0	0	1.89699	0	0	0	ud	ud
731	DDB0233773	DDB_G0271078	orcC	DNA replication initiation is driven by a conserved six protein complex%2C the origin recognition complex (ORC)%3B has a role in both chromosomal replication and mating type transcriptional silencing	1:4764421-4768313	0	0	0	0	2.94473	0	ud	0	ud
732	DDB0191291	DDB_G0269148	lkhA	*	1:4768681-4771055	17.8264	10.4533	10.1413	32.2489	7.36182	12.6735	0.552775	1.41994	0.800199
733	DDB0307712	DDB_G0270400	DDB_G0270400	*	1:4773468-4775096	0	1.74222	0	0	0	0	ud	+	ud
734	DDB0191321	DDB_G0269198	wimA	*	1:4776808-4782904	0	0	0	0	1.47236	0	ud	0	ud
735	DDB0233626	DDB_G0270404	docB	*	1:4785053-4791836	0	3.48444	1.69022	3.79399	0	4.75255	0	+	0.355644
736	DDB0347134	DDB_G0271084	DDB_G0271084	*	1:4795072-4795650	5.94212	6.96888	5.07065	0	7.36182	14.2577	+	0.946625	0.355644
737	DDB0234256	DDB_G0270406	eIF4e3	EIF4E3 ortholog%2C the eukaryotic initiation factor 4E member 3%3B recognizes and binds the RNA cap during protein synthesis	1:4795840-4798577	0	0	1.69022	1.89699	1.47236	0	0	0	+
738	DDB0305160	DDB_G0270806	ldhd	catalyzes the reaction R)-lactate %2B 2 ferricytochrome c %3D pyruvate %2B 2 ferrocytochrome c	1:4800145-4802005	23.7685	22.6489	27.0435	20.8669	33.8644	28.5153	1.13905	0.668811	0.948385
739	DDB0231323	DDB_G0270808	scy2	highly similar to SCY1 family kinases%3B does not contain the consensus sequences required for kinase function%2C however%2C the SCY1 family encodes highly conserved non-canonical kinases that are believed to function	1:4802064-4805588	0	0	1.69022	0	1.47236	0	ud	0	+
740	DDB0307774	DDB_G0271086	DDB_G0271086	*	1:4808484-4809557	0	0	3.38043	1.89699	4.41709	3.16837	0	0	1.06693
741	DDB0267127	DDB_G0270412	DDB_G0270412	*	1:4819722-4821704	178.264	142.862	108.174	138.481	136.93	123.566	1.28728	1.04332	0.875432
742	DDB0237736	DDB_G0270416	DDB_G0270416	similar to H. sapiens USP37 and USP26	1:4823455-4826412	2.97106	0	0	0	0	0	+	ud	ud
743	DDB0231510	DDB_G0270418	top2	controls the topological state of DNA by transient double-strand breakage and subsequent rejoining of DNA strands%3B this is predicted to be a nuclear topoisomerase II	1:4831688-4836353	11.8842	0	0	17.0729	0	0	0.696087	ud	ud
744	DDB0202043	DDB_G0270810	DDB_G0270810	*	1:4836650-4839376	0	0	0	0	0	1.58418	ud	ud	0
745	DDB0302557	DDB_G0270420	DDB_G0270420	*	1:4840357-4841439	77.2476	76.6577	89.5815	77.7767	67.7287	76.0408	0.993197	1.13183	1.17807
746	DDB0305304	DDB_G0270422	slc4	*	1:4842234-4844540	0	0	0	1.89699	0	0	0	ud	ud
747	DDB0231141	DDB_G0271092	H3c	component of the H2A-H2B-H3-H4 histone octamer%3B dimerizes with histone H4	1:4845008-4845498	0	0	0	0	0	1.58418	ud	ud	0
748	DDB0216291	DDB_G0270838	H3b	component of the H2A-H2B-H3-H4 histone octamer%3B dimerizes with histone H4	1:4846006-4846565	2.97106	0	0	0	0	0	+	ud	ud
749	DDB0216282	DDB_G0270814	nek2	homologous to human Nek2 kinase%3B involved in formation of microtubule-organizing centers (MTOCs)	1:4847143-4848761	0	1.74222	1.69022	1.89699	0	3.16837	0	+	0.533466
750	DDB0231153	DDB_G0270424	rpl35a	protein component of the large (60S) ribosomal subunit	1:4849685-4850344	23.7685	31.36	20.2826	32.2489	25.0302	15.8418	0.737033	1.25289	1.28032
751	DDB0308417	DDB_G0270428	DDB_G0270428	*	1:4852185-4852947	0	0	0	0	1.47236	0	ud	0	ud
752	DDB0191120	DDB_G0269186	snpC	*	1:4853471-4854871	5.94212	20.9067	15.212	20.8669	14.7236	20.5944	0.284763	1.41994	0.738646
753	DDB0231674	DDB_G0270430	wipA	interacts with WASP (%3Ca href%3D%22%2Fdb%2Fcgi-bin%2Fgene_page.pl?primary_id%3DDDB_G0293834%22%3E%3Ci%3EwasA%3C%2Fi%3E%3C%2Fa%3E) and plays a role in F-actin elongation and pseudopod formation in response to chemoattractant%3B contains an actin-binding WH2 (Wiskott Aldrich syndrome homology region 2) domain and a WH1-like central region%3B predicted to have an N-terminal signal peptide	1:4856092-4856685	0	0	0	0	1.47236	0	ud	0	ud
754	DDB0191127	DDB_G0269158	npcA	one of two orthologs of NPC1 (with %3Ca href%3D%22%2Fgene%2FnpcB%22%3EnpcB%3C%2Fa%3E)%2C a Patch family protein%2C mutated in Niemann-Pick disease%2C a form of lipidosis characterized by the accumulation of unestrified cholesterol in the lysosomes%3B contains a signal peptide and 14 predicted transmembrane domains	1:4862383-4866613	38.6238	60.9777	49.0163	51.2188	60.3669	83.9617	0.754094	1.01012	0.583793
755	DDB0266935	DDB_G0270434	med23	ortholog of the mediator of RNA polymerase II transcription subunit 23%3B the mediator complex functions as a bridge to convey information from gene-specific regulatory proteins to the basal RNA polymerase II transcription machinery	1:4866950-4872568	0	5.22666	0	0	2.94473	0	ud	1.77492	ud
756	DDB0307467	DDB_G0270436	DDB_G0270436	*	1:4873137-4875220	0	1.74222	0	0	0	1.58418	ud	+	0
757	DDB0347530	DDB_G0270816	DDB_G0270816	*	1:4879000-4880597	0	0	3.38043	0	0	0	ud	ud	+
758	DDB0232282	DDB_G0270438	DDB_G0270438	contains two predicted transmembrane domains	1:4881217-4881761	17.8264	15.68	16.9022	18.9699	8.83418	12.6735	0.939717	1.77492	1.33367
759	DDB0232281	DDB_G0270442	polA3	ortholog of the DNA primase large subunit of the DNA polymerase alpha-primase complex%2C required for the initiation of DNA replication	1:4882826-4884472	2.97106	0	0	7.58797	0	0	0.391549	ud	ud
760	DDB0191128	DDB_G0269190	tcp1	subunit of the chaperonin CCT ring complex involved in the folding of actin and tubulin	1:4885046-4886981	29.7106	43.5555	64.2282	62.6008	47.1156	82.3775	0.474605	0.924439	0.779682
761	DDB0231257	DDB_G0269114	numA	there are three reported numA isoforms%2C the largest 97 kDa numA2%2C the 66 kDa numA1%2C and the smallest 43 kDA numA3%3B all isoforms contain a nuclear localization signal%2C a CaM binding domain%2C and a DEED (D%2FE repeat) domain%3B the larger numA2 contains an additional BRCT (Breast Cancer C_Terminal) domain	1:4887451-4889926	2.97106	0	0	5.69098	0	0	0.522065	ud	ud
762	DDB0230126	DDB_G0270444	DDB_G0270444	kinase domain similar to mitogen-activated protein kinases%3B does not contain the consensus sequences required for kinase function%3B N-terminus contains WD40 repeats	1:4890352-4894529	0	6.96888	6.76087	0	2.94473	4.75255	ud	2.36656	1.42258
763	DDB0346834	DDB_G0346831	DDB_G0346831	*	1:4895305-4897930	0	0	1.69022	0	1.47236	0	ud	0	+
764	DDB0346835	DDB_G0346833	DDB_G0346833	*	1:4898040-4899887	0	0	0	0	1.47236	0	ud	0	ud
765	DDB0347096	DDB_G0270446	DDB_G0270446	*	1:4899926-4903011	0	3.48444	0	0	1.47236	0	ud	2.36656	ud
766	DDB0307112	DDB_G0270448	DDB_G0270448	*	1:4903242-4904821	8.91319	5.22666	1.69022	0	0	0	+	+	+
767	DDB0237764	DDB_G0270452	DDB_G0270452	contains an N-terminal F-box domain	1:4906213-4908821	0	1.74222	0	0	0	0	ud	+	ud
768	DDB0233443	DDB_G0294294	DDB_G0294294	contains a single chomo domain	2:5771-6097	0	0	1.69022	0	0	0	ud	ud	+
769	DDB0232365	DDB_G0294290	DDB_G0294290	shares a short region of similarity with the nucleotide excision repair protein ERCC5%2FXPG	2:10462-13395	11.8842	31.36	30.4239	11.382	27.9749	38.0204	1.04413	1.121	0.800199
770	DDB0308424	DDB_G0271114	DDB_G0271114	*	2:13927-15420	0	0	1.69022	0	0	1.58418	ud	ud	1.06693
771	DDB0302505	DDB_G0271120	DDB_G0271120	very similar to the mammalian glucosidase II subunit beta also known as protein kinase C substrate 80K-H%2C which catalyzes the sequential removal of two alpha-1%2C3-linked glucose residues in the second step of N-linked oligosaccharide processing%3B also similar to yeast GTB1%3B defects in human PRKCSH are a cause of polycystic liver disease (PCLD)	2:30690-32971	8.91319	48.7822	35.4946	5.69098	44.1709	26.9311	1.5662	1.1044	1.31798
772	DDB0307474	DDB_G0271130	DDB_G0271130	*	2:45087-47409	0	1.74222	1.69022	1.89699	1.47236	3.16837	0	1.18328	0.533466
773	DDB0307478	DDB_G0271354	DDB_G0271354	*	2:56277-57041	2.97106	0	1.69022	0	0	0	+	ud	+
774	DDB0231288	DDB_G0271344	idhA	catalyzes the reaction isocitrate %2B NAD%2B %3C%3D%3E 2-oxoglutarate %2B CO2 %2B NADH	2:68200-69521	68.3344	31.36	30.4239	104.335	26.5025	28.5153	0.654954	1.18328	1.06693
775	DDB0215349	DDB_G0271146	udkD	contains a N-terminal uridine kinase domaine domain and a C-terminal adenylate cyclase domain%2C like the UdkC protein and other plant proteins	2:69676-71350	32.6817	29.6178	15.212	41.7339	19.1407	17.426	0.783098	1.54737	0.872945
776	DDB0305360	DDB_G0271356	DDB_G0271356	contains 3 zinc-binding LIM domains%3B LIM domains are found in proteins with differing functions%2C including gene expression%2C and cytoskeleton organisation and development	2:72258-72959	0	0	1.69022	0	0	0	ud	ud	+
777	DDB0304727	DDB_G0271342	dgat1	catalyzes the reaction: acyl-CoA %2B 1%2C2-diacylglycerol %3D CoA %2B triacylglycerol%3B similar to mammalian DGAT1%3B contains 9 predicted transmembrane domains	2:73360-75578	2.97106	0	0	0	0	4.75255	+	ud	0
778	DDB0231393	DDB_G0271340	DDB_G0271340	catalyzes the reaction acyl-CoA %2B O%3Csub%3E2%3C%2Fsub%3E %3C%3D%3E trans-2%2C3-dehydroacyl-CoA %2B H%3Csub%3E2%3C%2Fsub%3EO%3Csub%3E2%3C%2Fsub%3E%3B expressed in pstAB cells and in upper cup during culmination	2:76522-78883	20.7974	1.74222	3.38043	22.7639	2.94473	4.75255	0.913614	0.591641	0.711288
779	DDB0307124	DDB_G0271358	DDB_G0271358	*	2:79477-80109	11.8842	26.1333	8.45109	17.0729	16.196	12.6735	0.696087	1.61357	0.666833
780	DDB0238131	DDB_G0271334	DDB_G0271334	contains a dilute domain%2C found at the carboxyl terminus of non-muscle myosin V	2:87969-92642	0	0	0	0	0	1.58418	ud	ud	0
781	DDB0348525	DDB_G0271362	DDB_G0271362	*	2:94411-96261	0	1.74222	0	0	2.94473	1.58418	ud	0.591641	0
782	DDB0202866	DDB_G0271328	DDB_G0271328	*	2:100020-100909	0	0	1.69022	0	0	0	ud	ud	+
783	DDB0202864	DDB_G0271324	DDB_G0271324	*	2:104273-105468	2.97106	0	0	0	1.47236	0	+	0	ud
784	DDB0220714	DDB_G0271372	DDB_G0271372	similar to human TIF1a atypical protein kinase	2:117705-120704	0	0	0	0	1.47236	0	ud	0	ud
785	DDB0308427	DDB_G0271316	DDB_G0271316	*	2:120793-121653	0	0	0	1.89699	0	0	0	ud	ud
786	DDB0237606	DDB_G0271310	ucpA	ortholog of S. cerevisiae OAC1%2C involved in transport of oxaloacetate%2C sulfate%2C and thiosulfate across the mitochondrial membrane%3B contains two transmembrane domains	2:125735-126918	2.97106	1.74222	3.38043	7.58797	4.41709	7.92092	0.391549	0.394427	0.426773
787	DDB0202852	DDB_G0271308	DDB_G0271308	*	2:127088-129669	0	0	0	0	0	1.58418	ud	ud	0
788	DDB0302495	DDB_G0271306	nmd3	conserved NMD3 protein%2C which in S. cerevisiae is involved in the nuclear export of the large ribosomal subunit	2:129822-131608	20.7974	12.1955	21.9728	18.9699	14.7236	26.9311	1.09634	0.828297	0.81589
789	DDB0307776	DDB_G0271304	DDB_G0271304	*	2:132172-133092	0	1.74222	0	0	0	0	ud	+	ud
790	DDB0215350	DDB_G0271148	rps25	protein component of the small (40S) ribosomal subunit%3B ribosomal protein S25 homolog	2:133239-133921	62.3923	113.244	125.076	79.6737	114.844	106.14	0.783098	0.986068	1.1784
791	DDB0307777	DDB_G0271374	DDB_G0271374	*	2:135005-136400	11.8842	17.4222	13.5217	9.48497	11.7789	7.92092	1.25296	1.4791	1.70709
792	DDB0202847	DDB_G0271302	DDB_G0271302	*	2:136477-138924	0	1.74222	0	0	1.47236	1.58418	ud	1.18328	0
793	DDB0230153	DDB_G0271298	rpl27	protein component of the large (60S) ribosomal subunit	2:140424-141268	196.09	259.591	278.886	197.287	256.191	285.153	0.993932	1.01327	0.978022
794	DDB0307476	DDB_G0271290	DDB_G0271290	*	2:149480-150692	8.91319	19.1644	21.9728	15.1759	25.0302	38.0204	0.587323	0.765653	0.577922
795	DDB0220494	DDB_G0271286	clasp	similar to cytoplasmic linker protein (CLIP) associated protein 1 (CLASP1)	2:155520-158592	0	0	0	1.89699	0	0	0	ud	ud
796	DDB0233106	DDB_G0271282	csn7	subunit of the COP9 signalosome (CSN)%2C a complex of the ubiquitin-proteasome pathway composed of eight subunits (CSN1-8)	2:160979-162041	11.8842	0	0	7.58797	1.47236	0	1.5662	0	ud
797	DDB0307479	DDB_G0271384	DDB_G0271384	*	2:168234-171456	0	0	1.69022	3.79399	0	1.58418	0	ud	1.06693
798	DDB0237490	DDB_G0271272	DDB_G0271272	similar to the human MybBP1A (Myb-binding protein 1A) that may activate or repress transcription	2:174413-179109	38.6238	26.1333	13.5217	43.6308	32.392	20.5944	0.885241	0.806783	0.656574
799	DDB0237488	DDB_G0271270	DDB_G0271270	similar to mammalian predicted Zn-dependent hydrolases of the beta-lactamase fold	2:179519-180598	2.97106	3.48444	0	1.89699	2.94473	3.16837	1.5662	1.18328	0
800	DDB0202822	DDB_G0271266	DDB_G0271266	*	2:182683-182892	0	0	1.69022	0	0	0	ud	ud	+
801	DDB0237695	DDB_G0271264	usp14	ortholog of H. sapiens USP14 and S. cerevisiae UBP6	2:183660-185473	0	0	1.69022	0	0	0	ud	ud	+
802	DDB0202820	DDB_G0271262	DDB_G0271262	*	2:185601-188894	2.97106	0	0	0	0	1.58418	+	ud	0
803	DDB0215337	DDB_G0271140	abcA7	half transporter%2C consisting of one ABC domain and one transmembrane domain	2:196707-199668	0	3.48444	3.38043	1.89699	0	3.16837	0	+	1.06693
804	DDB0216805	DDB_G0271392	DDB_G0271392	*	2:207386-209672	0	0	0	1.89699	0	0	0	ud	ud
805	DDB0233804	DDB_G0271254	DDB_G0271254	conserved hypothetical 278 aa Dictyostelium protein	2:210375-211283	0	1.74222	0	0	1.47236	0	ud	1.18328	ud
806	DDB0305361	DDB_G0271396	DDB_G0271396	similar to human EXOSC6 and S. pombe mtr3%2C which are components of the exosome%2C a 3%27-5%27 exoribonuclease complex involved in RNA processing	2:213822-214686	0	1.74222	0	0	0	0	ud	+	ud
807	DDB0307121	DDB_G0271250	DDB_G0271250	*	2:214985-216567	0	1.74222	1.69022	0	0	0	ud	+	+
808	DDB0215348	DDB_G0271144	cnxA	Ca2%2B-binding protein with chaperone activity in the endoplasmic reticulum%3B plays a role in phagocytosis	2:216838-218448	365.441	430.329	439.456	269.373	502.076	367.531	1.35663	0.857098	1.1957
809	DDB0237525	DDB_G0271398	mon2	ortholog of MON2%3B in S. cerevisiae%2C MON2 plays a a role in endocytosis and vacuole integrity	2:219294-225244	5.94212	0	0	1.89699	1.47236	0	3.13239	0	ud
810	DDB0307120	DDB_G0271248	DDB_G0271248	*	2:226562-227913	0	0	0	0	1.47236	1.58418	ud	0	0
811	DDB0305362	DDB_G0271400	dcc1	similar to human DSCC1 and S. cerevisiae DCC1%2C involved in sister chromatid cohesion establishment	2:227992-229290	0	1.74222	1.69022	0	0	0	ud	+	+
812	DDB0202800	DDB_G0271244	DDB_G0271244	*	2:230689-232323	0	1.74222	0	0	0	0	ud	+	ud
813	DDB0232137	DDB_G0271238	DDB_G0271238	conserved hypothetical Dictyostelium protein	2:244515-248096	14.8553	8.7111	0	11.382	11.7789	0	1.30516	0.739551	ud
814	DDB0216813	DDB_G0271408	DDB_G0271408	*	2:282899-284827	0	0	0	1.89699	0	0	0	ud	ud
815	DDB0348451	DDB_G0271412	DDB_G0271412	*	2:294765-296618	5.94212	0	0	0	0	0	+	ud	ud
816	DDB0216821	DDB_G0271424	DDB_G0271424	*	2:317314-319032	0	0	0	0	0	1.58418	ud	ud	0
817	DDB0266968	DDB_G0271430	DDB_G0271430	*	2:323360-325456	0	0	0	3.79399	0	3.16837	0	ud	0
818	DDB0306237	DDB_G0271188	DDB_G0271188	member of a large D. discoideum gene family that seems to be more diverse and not so expanded in D. purpureum and P. pallidum	2:328676-330047	0	1.74222	3.38043	0	7.36182	4.75255	ud	0.236656	0.711288
819	DDB0202753	DDB_G0271186	DDB_G0271186	*	2:333149-333520	2.97106	0	1.69022	0	1.47236	3.16837	+	0	0.533466
820	DDB0216837	DDB_G0271456	DDB_G0271456_RTE	ORF of tRNA-specific long terminal repeat retrotransposon DGLT-A%3B refer to AF298204 for full-length element	2:386778-388706	0	1.74222	0	0	1.47236	1.58418	ud	1.18328	0
821	DDB0308429	DDB_G0271460	DDB_G0271460	*	2:393193-396354	0	0	0	0	1.47236	0	ud	0	ud
822	DDB0347373	DDB_G0271468	DDB_G0271468	*	2:403904-406636	0	0	0	0	0	1.58418	ud	ud	0
823	DDB0346795	DDB_G0271472	DDB_G0271472	*	2:408255-410625	0	6.96888	0	1.89699	2.94473	0	0	2.36656	ud
824	DDB0308432	DDB_G0271480	DDB_G0271480	*	2:418580-422227	26.7396	13.9378	0	18.9699	16.196	3.16837	1.40958	0.860568	0
825	DDB0308433	DDB_G0271482	DDB_G0271482	*	2:422622-426584	0	0	0	0	1.47236	1.58418	ud	0	0
826	DDB0215359	DDB_G0294096	clcA	CLC chloride channels are conserved from prokaryotes to mammals where they play broad physiological roles%3B they assemble to form homo-dimers %3Cbr%3E %3Cb%3ENomenclature conflict:%3C%2Fb%3E Do not confuse this gene with clc%2C also known as clcA%2C encoding the clathrin light chain	2:435997-438658	0	0	0	0	0	1.58418	ud	ud	0
827	DDB0215361	DDB_G0294094	lrrA	putative ortholog of H. sapiens SHOC2%2C also known as Ras-binding protein Sur-8	2:440350-441973	5.94212	0	0	7.58797	0	1.58418	0.783098	ud	0
828	DDB0266489	DDB_G0271664	DDB_G0271664	similar to mammalian XPR1%2C which may confer susceptibility to infection with murine leukaemia viruses%3B also similar to yeast SYG1%2C a G-protein associated signal transduction protein%2C and plant PHO1%2C that may be involved in phosphate transport	2:442827-445598	0	0	0	5.69098	0	0	0	ud	ud
829	DDB0216859	DDB_G0271596	DDB_G0271596	*	2:448767-451393	0	6.96888	6.76087	0	0	3.16837	ud	+	2.13387
830	DDB0235189	DDB_G0271506	pitrm1	ortholog of H. sapiens PITRM1 and S. cerevisiae CYM1 involved in protein degradation	2:455398-458761	2.97106	0	0	0	0	0	+	ud	ud
831	DDB0238375	DDB_G0271512	trmt61	ortholog of the human TRM61 and yeast GCD14%2C which catalyzes the formation of N(1)-methyladenine at position 58 (m1A58) in initiator methionyl-tRNA as a heterodimer with %3Ca href%3D%22%2Fdb%2Fcgi-bin%2Fgene_page.pl?primary_id%3DDDB_G0281175%22%3E%3Ci%3Etrmt6%3C%2Fi%3E%3C%2Fa%3E	2:468500-469516	0	0	0	0	0	1.58418	ud	ud	0
832	DDB0216316	DDB_G0271514	rpc5	component of the RNA polymerase III complex%3B has similarity to H. sapiens RPC5 and S. cerevisiae RPC37	2:469596-471672	0	3.48444	0	1.89699	0	0	0	+	ud
833	DDB0232271	DDB_G0271608	rev3	ortholog of DNA polymerase zeta catalytic subunit%2C involed in DNA repair	2:480277-488472	0	0	0	1.89699	2.94473	3.16837	0	0	0
834	DDB0235300	DDB_G0271520	pks5	putative type I iterative polyketide synthase	2:499181-506804	0	0	1.69022	0	0	0	ud	ud	+
835	DDB0235162	DDB_G0271524	pks6	putative type I iterative polyketide synthase	2:507457-516313	0	1.74222	3.38043	0	1.47236	0	ud	1.18328	+
836	DDB0235169	DDB_G0271614	pks7	putative type I iterative polyketide synthase	2:519478-527091	0	0	0	0	0	1.58418	ud	ud	0
837	DDB0235164	DDB_G0271618	pks8	putative type I iterative polyketide synthase	2:530981-538599	0	0	1.69022	0	0	0	ud	ud	+
838	DDB0266339	DDB_G0271532	DDB_G0271532	there is an identical copy of this gene on chromosome 5%2C %3Ca href%3D%22http:%2F%2Fdictybase.org%2Fdb%2Fcgi-bin%2Fgene_page.pl?primary_id%3DDDB_G0295661%22%3EDDB_G0295661%3C%2Fa%3E	2:550427-552387	8.91319	12.1955	5.07065	13.279	11.7789	9.5051	0.671227	1.03537	0.533466
839	DDB0231030	DDB_G0271536	rcnA	*	2:555496-556890	0	3.48444	0	0	1.47236	1.58418	ud	2.36656	0
840	DDB0233948	DDB_G0271630	sac1	conserved protein from yeast to human%3B in yeast involved in protein trafficking and secretion	2:575486-577231	145.582	162.027	104.793	161.244	133.985	134.656	0.902866	1.20929	0.778233
841	DDB0304449	DDB_G0271632	pus7	ortholog of S. cerevisiae PUS7%2C which catalyzes pseudouridylation at position 35 in U2 snRNA%2C position 50 in 5S rRNA%2C position 13 in cytoplasmic tRNAs%2C and position 35 in pre-tRNA(Tyr)%3B conserved in archaea%2C vertebrates%2C and some bacteria	2:580601-582875	2.97106	0	0	0	0	0	+	ud	ud
842	DDB0308436	DDB_G0271634	DDB_G0271634	*	2:583523-586607	47.537	24.3911	20.2826	36.0429	16.196	17.426	1.3189	1.50599	1.16393
843	DDB0308437	DDB_G0271636	DDB_G0271636	*	2:587121-590511	0	1.74222	0	9.48497	1.47236	4.75255	0	1.18328	0
844	DDB0216881	DDB_G0271640	DDB_G0271640	*	2:597228-599171	2.97106	0	0	0	1.47236	0	+	0	ud
845	DDB0233752	DDB_G0271572	exosc10	ortholog of mammalian EXOSC10 and yeast RRP6%2C exonuclease component of the nuclear exosome%3B in human%2C part of a post-splicing multiprotein complex involved in both mRNA nuclear export and mRNA surveillance	2:601251-605014	0	0	0	1.89699	0	0	0	ud	ud
846	DDB0231621	DDB_G0271544	DDB_G0271544	catalyzes the reaction 2 acetyl-CoA %3C%3D%3E CoA %2B acetoacetyl-CoA	2:605879-607395	2.97106	12.1955	23.663	15.1759	5.88945	12.6735	0.195774	2.07074	1.86713
847	DDB0235213	DDB_G0295477	nip7	ortholog of the conserved NIP7 nucleolar protein that is required for 60S ribosome subunit biogenesis%3B contains a PUA domain	2:615393-616101	0	0	0	1.89699	0	6.33673	0	ud	0
848	DDB0203584	DDB_G0271574	DDB_G0271574	*	2:616734-617613	0	0	0	1.89699	0	0	0	ud	ud
849	DDB0346861	DDB_G0271546	DDB_G0271546	*	2:620269-621713	8.91319	0	1.69022	7.58797	1.47236	0	1.17465	0	+
850	DDB0307127	DDB_G0271552	DDB_G0271552	contains one SAM (sterile alpha motif) domain and PH (pleckstrin homology) domain	2:637163-639576	151.524	80.1422	49.0163	94.8497	95.7036	77.625	1.59752	0.837399	0.63145
851	DDB0168418	DDB_G0271554	DDB_G0271554	*	2:639768-640024	0	0	0	0	1.47236	1.58418	ud	0	0
852	DDB0203587	DDB_G0271578	DDB_G0271578	*	2:640693-640960	0	1.74222	0	0	0	0	ud	+	ud
853	DDB0168423	DDB_G0271558	DDB_G0271558	*	2:654748-657148	0	0	0	1.89699	0	0	0	ud	ud
854	DDB0230192	DDB_G0271564	pdh	putative ortholog of the pyruvate dehydrogenase complex component X (PDHX) that functions to link E2 (%3Ca href%3D%22 %2Fgene%2FDDB_G0277847%22%3EphdC%3C%2Fa%3E%3B dihydrolipoamide acetyltransferase) to E3 (%3Ca href%3D%22 %2Fgene%2FDDB_G0291648%22%3Elpd%3C%2Fa%3E%3B dihydrolipoamide dehydrogenase)%3B in addition%2C the complex contains the E1 components (%3Ca href%3D%22 %2Fgene%2FDDB_G0292994%22…	2:683417-684658	5.94212	6.96888	25.3533	9.48497	2.94473	15.8418	0.626478	2.36656	1.6004
855	DDB0235175	DDB_G0271662	pks10	putative type I iterative polyketide synthase	2:687700-695254	2.97106	0	0	0	0	0	+	ud	ud
856	DDB0203597	DDB_G0271592	DDB_G0271592	*	2:697134-699280	0	1.74222	0	0	0	1.58418	ud	+	0
857	DDB0307485	DDB_G0271786	DDB_G0271786	*	2:712435-716021	0	0	1.69022	0	0	0	ud	ud	+
858	DDB0185061	DDB_G0271736	rabC	*	2:718547-719569	62.3923	29.6178	35.4946	60.7038	26.5025	22.1786	1.02782	1.11754	1.6004
859	DDB0233763	DDB_G0271750	nfaA	putative ortholog of human NF1%2C a GAP which regulates p21-ras signaling%3B regulates chemotaxis%2C probably though the control of RasG activity	2:720888-724093	2.97106	0	1.69022	1.89699	0	0	1.5662	ud	+
860	DDB0307482	DDB_G0271702	DDB_G0271702	*	2:725506-726207	5.94212	43.5555	40.5652	3.79399	47.1156	72.8724	1.5662	0.924439	0.55666
861	DDB0305001	DDB_G0271790	tmem14B	one of two Dictyostelium proteins in the eukaryotic transmembrane protein 14 (TMEM14) family%3B contains four putative transmembrane domains	2:728723-729221	29.7106	1.74222	0	49.3218	0	1.58418	0.602383	+	0
862	DDB0185019	DDB_G0271668	rpl36	protein component of the large (60S) ribosomal subunit	2:733224-733804	11.8842	8.7111	10.1413	0	5.88945	14.2577	+	1.4791	0.711288
863	DDB0348535	DDB_G0271698	DDB_G0271698	*	2:736637-737773	0	0	0	1.89699	0	0	0	ud	ud
864	DDB0220023	DDB_G0271696	prtA	cAMP-responsive gene	2:741000-742942	0	0	0	1.89699	0	0	0	ud	ud
865	DDB0307130	DDB_G0271694	DDB_G0271694	*	2:750344-752594	0	3.48444	3.38043	0	5.88945	1.58418	ud	0.591641	2.13387
866	DDB0214840	DDB_G0271692	comC	similar to Mus musculus MEGF11 PROTEIN (KIAA1781)%3B contains 14 EGF domains	2:758362-762958	0	0	1.69022	0	0	0	ud	ud	+
867	DDB0307297	DDB_G0271690	DDB_G0271690	contains one NIF domain and one BRCT domain	2:763571-766181	0	0	1.69022	0	0	0	ud	ud	+
868	DDB0216907	DDB_G0271800	DDB_G0271800	*	2:770369-770655	2.97106	0	0	0	0	0	+	ud	ud
869	DDB0230121	DDB_G0271688	grlO	metabotropic glutamate receptors are coupled to G-proteins and stimulate the inositol phosphate%2FCa2%2B intracellular signaling pathway%3B distinctive %277TM%27 signature	2:773062-775760	0	0	1.69022	0	0	0	ud	ud	+
870	DDB0231970	DDB_G0271686	grlB	metabotropic glutamate receptors are coupled to G-proteins and stimulate the inositol phosphate%2FCa2%2B intracellular signaling pathway%3B distinctive %277TM%27 signature	2:776318-778661	0	3.48444	0	0	2.94473	0	ud	1.18328	ud
871	DDB0216911	DDB_G0271808	DDB_G0271808	*	2:798398-802915	11.8842	13.9378	0	24.6609	20.6131	0	0.481906	0.676161	ud
872	DDB0305102	DDB_G0271812	DDB_G0271812	similar to H. sapiens formin-binding protein 1 (FNBP1) involved in regulation of the actin cytoskeleton during endocytosis%3B chromosomal aberrations involving FNBP1 are also found in acute leukemias	2:805322-807046	8.91319	24.3911	16.9022	15.1759	16.196	15.8418	0.587323	1.50599	1.06693
873	DDB0231108	DDB_G0271678	pckA	expressed in pstO cells and upper cup during culmination	2:809928-811771	2.97106	5.22666	8.45109	1.89699	2.94473	0	1.5662	1.77492	+
874	DDB0266842	DDB_G0271676	DDB_G0271676	*	2:812738-814339	0	0	0	3.79399	0	0	0	ud	ud
875	DDB0168481	DDB_G0271674	DDB_G0271674	*	2:814811-815522	0	0	3.38043	0	1.47236	0	ud	0	+
876	DDB0216914	DDB_G0271814	DDB_G0271814	*	2:815740-817023	14.8553	12.1955	21.9728	26.5579	17.6684	15.8418	0.559355	0.690248	1.38701
877	DDB0232108	DDB_G0271672	DDB_G0271672	member of the ZIP (Zrt- and Irt-like Protein) family capable of transporting zinc and other metal ions%3B contains 6 transmembrane domains	2:818432-819693	2.97106	0	0	0	0	0	+	ud	ud
878	DDB0307779	DDB_G0271670	DDB_G0271670	*	2:820254-821485	5.94212	6.96888	11.8315	0	10.3065	6.33673	+	0.676161	1.86713
879	DDB0307132	DDB_G0271816	DDB_G0271816	*	2:825354-829079	0	0	1.69022	0	0	0	ud	ud	+
880	DDB0266633	DDB_G0271706	tbcA	*	2:829537-830065	0	0	0	0	1.47236	0	ud	0	ud
881	DDB0234202	DDB_G0271708	ddx31	ortholog of H. sapiens DDX31 and S. cerevisiae DBP7 (Dead Box Protein 7)	2:830367-833093	0	1.74222	1.69022	1.89699	0	0	0	+	+
882	DDB0238829	DDB_G0271820	DDB_G0271820	almost identical to %3Ca href%3D%22%2Fdb%2Fcgi-bin%2Fgene_page.pl?primary_id%3DDDB_G0271720%22%3E%3Ci%3EDDB_G0271720%3C%2Fi%3E%3C%2Fa%3E (92%25 identity%2C 95%25 similarity)	2:837872-839063	2.97106	8.7111	6.76087	0	5.88945	4.75255	+	1.4791	1.42258
883	DDB0238830	DDB_G0271720	DDB_G0271720	almost identical to %3Ca href%3D%22%2Fdb%2Fcgi-bin%2Fgene_page.pl?primary_id%3DDDB_G0271820%22%3E%3Ci%3EDDB_G0271820%3C%2Fi%3E%3C%2Fa%3E (92%25 identity%2C 95%25 similarity)	2:843067-844242	2.97106	5.22666	13.5217	3.79399	1.47236	19.0102	0.783098	3.54984	0.711288
884	DDB0306300	DDB_G0271764	DDB_G0271764	*	2:851193-852713	0	0	0	1.89699	0	0	0	ud	ud
885	DDB0308227	DDB_G0271828	DDB_G0271828	contains 5 coiled-coil domains	2:853054-855615	0	0	1.69022	0	0	1.58418	ud	ud	1.06693
886	DDB0232928	DDB_G0271766	pARTg	*	2:860066-865156	2.97106	1.74222	0	3.79399	2.94473	0	0.783098	0.591641	ud
887	DDB0307484	DDB_G0271728	DDB_G0271728	*	2:866554-867057	0	0	0	0	0	1.58418	ud	ud	0
888	DDB0307131	DDB_G0271730	DDB_G0271730	*	2:868232-872209	0	1.74222	0	1.89699	0	0	0	+	ud
889	DDB0232283	DDB_G0271732	DDB_G0271732	highly similar to mammalian DNA-binding protein SMUBP-2 (IGHMBP2)%2C involved in muscular atrophy and other diseases%3B putative ortholog of %3Ci%3ES. cerevisiae HCS1%3C%2Fi%3E%2C a DNA helicase associated with alpha DNA polymerase	2:872358-875432	0	0	1.69022	0	0	0	ud	ud	+
890	DDB0346863	DDB_G0271830	DDB_G0271830	*	2:876349-877583	2.97106	0	0	0	0	0	+	ud	ud
891	DDB0233726	DDB_G0271734	rapgap1	stimulates the RapA (Rap1) GTPase activity during chemotaxis%2C which results in the downregulation of actin polymerization at the leading edge	2:882440-885695	0	0	1.69022	1.89699	0	0	0	ud	+
892	DDB0307487	DDB_G0271832	DDB_G0271832	*	2:887242-889759	0	0	1.69022	0	0	0	ud	ud	+
893	DDB0233077	DDB_G0271774	uqcrh	similar to the hinge protein of the ubiquinol-cytochrome C reductase complex%2C involved in respiration	2:890518-891898	8.91319	114.987	86.2011	18.9699	100.121	99.8036	0.469859	1.14848	0.863707
894	DDB0308440	DDB_G0271838	DDB_G0271838	similar to D. purpureum protein	2:905039-909261	11.8842	0	1.69022	3.79399	1.47236	1.58418	3.13239	0	1.06693
895	DDB0305139	DDB_G0271742	DDB_G0271742	*	2:910931-911581	14.8553	10.4533	13.5217	20.8669	13.2513	9.5051	0.711907	0.788854	1.42258
896	DDB0231357	DDB_G0271842	scsC	catalyzes the reaction ATP %2B succinate %2B CoA %3D ADP %2B phosphate %2B succinyl-CoA	2:912630-914082	8.91319	13.9378	13.5217	15.1759	16.196	9.5051	0.587323	0.860568	1.42258
897	DDB0233291	DDB_G0271844	DDB_G0271844	*	2:914753-919787	0	5.22666	3.38043	0	2.94473	4.75255	ud	1.77492	0.711288
898	DDB0238478	DDB_G0271860	DDB_G0271860	dual specificity phosphatases remove phosphate groups from tyrosine and serine%2Fthreonine residues	2:939689-941371	0	6.96888	6.76087	0	1.47236	1.58418	ud	4.73313	4.26773
899	DDB0305002	DDB_G0271882	vatF	ortholog of the F subunit of vacuolar ATP synthase that generates an acidic environment in several intracellular compartments%3B V-ATPases consist of peripheral (V1) and membrane integral (V0) heteromultimeric complexes%3B the F subunit is part of the V1 subunit	2:942083-942818	8.91319	3.48444	8.45109	0	5.88945	3.16837	+	0.591641	2.66733
900	DDB0229412	DDB_G0271862	eif2s1	EIF2S1 ortholog%2C the eukaryotic initiation factor 2 alpha subunit%3B in human%2C binds to the 40S ribosome and to the mRNA for form a preinitiation complex%3B contains an S1 RNA-binding domain characteristic of eIF2alpha	2:944209-945663	23.7685	20.9067	18.5924	26.5579	27.9749	39.6046	0.894969	0.747336	0.46945
901	DDB0185213	DDB_G0271848	porA	*	2:946406-947600	894.29	1416.43	1487.39	1098.36	1547.45	1547.75	0.814205	0.915326	0.961004
902	DDB0191324	DDB_G0271868	gefS	putative Ras guanine nucleotide exchange factor%3B promotes the exchange of GDP for GTP on Ras small GTPases thus converting them into the active form	2:960951-964640	0	0	0	0	0	1.58418	ud	ud	0
903	DDB0307489	DDB_G0271854	DDB_G0271854	*	2:969621-970469	0	0	0	0	2.94473	0	ud	0	ud
904	DDB0220438	DDB_G0271870	agnC	*	2:975850-979616	0	0	0	5.69098	0	0	0	ud	ud
905	DDB0305387	DDB_G0271866	DDB_G0271866	belongs to the crotonase superfamily%3B similar to fungal and bacterial proteins of the enoyl-CoA hydratase%2Fisomerase family%3B predicted to be mitochondrial	2:980879-981778	0	1.74222	5.07065	0	0	0	ud	+	+
906	DDB0238292	DDB_G0271914	DDB_G0271914	contains a signal peptide	2:1000440-1001189	0	57.4933	33.8043	1.89699	44.1709	41.1888	0	1.30161	0.820717
907	DDB0307136	DDB_G0271944	DDB_G0271944	*	2:1016342-1017971	20.7974	15.68	18.5924	49.3218	23.5578	12.6735	0.421668	0.665596	1.46703
908	DDB0305388	DDB_G0271910	DDB_G0271910	ortholog of human MCTS1 which is an anti-oncogene that may play a role in cell cycle regulation%3B contains a PUA domain which is predicted to bind RNA	2:1018193-1019142	0	0	1.69022	0	0	1.58418	ud	ud	1.06693
909	DDB0229431	DDB_G0271942	arl5	*	2:1019381-1020471	32.6817	10.4533	6.76087	15.1759	10.3065	9.5051	2.15352	1.01424	0.711288
910	DDB0231292	DDB_G0271956	DDB_G0271956	member of the TRIAD family%2C which contain an IBR Zn finger (C6HC domain) flanked by two RING fingers	2:1020910-1023896	0	0	1.69022	0	0	1.58418	ud	ud	1.06693
911	DDB0216939	DDB_G0271938	DDB_G0271938	*	2:1025934-1027238	0	1.74222	0	1.89699	0	0	0	+	ud
912	DDB0307490	DDB_G0271890	DDB_G0271890	*	2:1033465-1034601	11.8842	0	0	9.48497	1.47236	1.58418	1.25296	0	0
913	DDB0307134	DDB_G0271894	DDB_G0271894	*	2:1037222-1039393	62.3923	123.698	99.7228	75.8797	111.9	80.7934	0.822253	1.10543	1.23429
914	DDB0307491	DDB_G0271900	DDB_G0271900	*	2:1044061-1047414	0	6.96888	1.69022	0	7.36182	4.75255	ud	0.946625	0.355644
915	DDB0201640	DDB_G0271924	aspA	catalyzes the reaction L-asparagine %2B H%3Csub%3E2%3C%2Fsub%3EO %3C%3D%3E L-aspartate %2B NH%3Csub%3E3%3C%2Fsub%3E	2:1048524-1049907	2.97106	1.74222	0	1.89699	0	1.58418	1.5662	+	0
916	DDB0347711	DDB_G0271928	DDB_G0271928	*	2:1052190-1056618	0	1.74222	0	0	0	0	ud	+	ud
917	DDB0230145	DDB_G0271904	DDB_G0271904	catalyzes the reaction GTP %2B oxaloacetate %3D GDP %2B phosphoenolpyruvate %2B CO%3Csub%3E2%3C%2Fsub%3E in gluconeogenesis and the TCA cycle	2:1058890-1061065	0	0	0	0	0	1.58418	ud	ud	0
918	DDB0231322	DDB_G0271906	mgluS	catalyzes the reaction ATP %2B L-glutamate %2B tRNAGlu %3D AMP %2B diphosphate %2B L-glutamyl-tRNAGlu	2:1062208-1063962	0	1.74222	0	1.89699	1.47236	1.58418	0	1.18328	0
919	DDB0346796	DDB_G0271926	DDB_G0271926	*	2:1066723-1070060	0	0	0	1.89699	0	0	0	ud	ud
920	DDB0232387	DDB_G0272052	DDB_G0272052	similar to %3Ci%3EDictystelium%3C%2Fi%3E cell surface glycoproteins gp130%2C and GP138A%2C B%2C C%2C and D	2:1070817-1073403	2.97106	0	0	1.89699	0	0	1.5662	ud	ud
921	DDB0238468	DDB_G0271958	DDB_G0271958	catalyzes the reaction RX %2B glutathione %3C%3D%3E HX %2B R-S-glutathione	2:1074422-1075280	0	0	0	0	0	1.58418	ud	ud	0
922	DDB0306058	DDB_G0272034	DDB_G0272034	*	2:1075826-1077842	0	1.74222	0	1.89699	0	0	0	+	ud
923	DDB0234167	DDB_G0271960	mccB	catalyzes the reaction ATP %2B 3-methylcrotonoyl-CoA %2B HCO%3Csub%3E3%3C%2Fsub%3E%3Csup%3E-%3C%2Fsup%3E %3C%3D%3E ADP %2B phosphate %2B 3-methylglutaconyl-CoA	2:1078393-1080159	0	5.22666	33.8043	17.0729	7.36182	31.6837	0	0.709969	1.06693
924	DDB0305389	DDB_G0271968	DDB_G0271968	similar to human LMAN1 (lectin mannose-binding protein 1)%3B belongs to the legume-like lectin family%3B contains 1 predicted transmembrane domain%3B similar to D. purpureum protein	2:1086145-1087954	92.1029	97.5644	77.75	119.511	92.7589	123.566	0.770668	1.05181	0.629217
925	DDB0216273	DDB_G0272036	rpb10	subunit common to RNA polymerases I%2C II and III%3B ortholog of S. cerevisiae RPB10	2:1094076-1094714	5.94212	5.22666	5.07065	5.69098	4.41709	3.16837	1.04413	1.18328	1.6004
926	DDB0231150	DDB_G0271976	rpl32	protein component of the large (60S) ribosomal subunit	2:1095789-1096190	187.177	224.747	201.136	159.347	231.161	223.37	1.17465	0.972251	0.900461
927	DDB0233189	DDB_G0272054	DDB_G0272054	*	2:1100914-1102879	0	0	0	1.89699	0	0	0	ud	ud
928	DDB0185195	DDB_G0272032	gefG	putative Ras guanine nucleotide exchange factor%3B promotes the exchange of GDP for GTP on Ras small GTPases thus converting them into the active form	2:1107152-1111913	5.94212	0	0	0	0	1.58418	+	ud	0
929	DDB0229401	DDB_G0271984	rab5A	similar to H. sapiens rab5	2:1113320-1114208	32.6817	48.7822	33.8043	56.9098	41.2262	55.4464	0.574272	1.18328	0.609676
930	DDB0219997	DDB_G0272056	DDB_G0272056	putative ortholog of H. sapiens CNOT3 and S. cerevisiae NOT3%3B component of the CCR4-NOT transcription complex	2:1115108-1118319	0	1.74222	1.69022	0	0	4.75255	ud	+	0.355644
931	DDB0168595	DDB_G0271986	DDB_G0271986	*	2:1119059-1119382	0	0	0	0	1.47236	0	ud	0	ud
932	DDB0234180	DDB_G0272038	DDB_G0272038	*	2:1119945-1122212	0	1.74222	0	1.89699	0	1.58418	0	+	0
933	DDB0238606	DDB_G0271998	fsjB	RrmJ%2FFtsJ ribosomal RNA methyltransferase family member%3B well conserved heat shock proteins present in prokaryotes%2C archaea%2C and eukaryotes%3B similar to S. cerevisiae MRM2 required for methylation of U(2791) in 21S rRNA	2:1135748-1137670	2.97106	0	0	0	0	0	+	ud	ud
934	DDB0216953	DDB_G0272060	DDB_G0272060	*	2:1146550-1148085	0	0	0	1.89699	0	1.58418	0	ud	0
935	DDB0307143	DDB_G0272064	DDB_G0272064	*	2:1150556-1158821	0	0	1.69022	0	0	3.16837	ud	ud	0.533466
936	DDB0238349	DDB_G0272004	p2xA	membrane ion channel activated by ATP%3B may be involved in intracellular calcium signaling	2:1165671-1167128	8.91319	33.1022	11.8315	22.7639	35.3367	19.0102	0.391549	0.936765	0.622377
937	DDB0252836	DDB_G0272012	DDB_G0272012	members of this family are membrane proteins involved in long chain fatty acid elongation systems that produce 26-carbon precursors for ceramide and sphingolipid synthesis%3B contains 7 putative transmembrane domains	2:1170947-1172056	145.582	80.1422	45.6359	89.1587	73.6182	96.6352	1.63284	1.08862	0.472249
938	DDB0302479	DDB_G0272018	mvk	conserved eukaryotic kinase (human MVK%2C yeast ERG12) that plays a role in the synthesis of isopentanyl pyrophosphate%2C a common intermediate in pathways including cholesterol biosynthesis	2:1176734-1178544	0	1.74222	1.69022	0	0	4.75255	ud	+	0.355644
939	DDB0307141	DDB_G0272030	DDB_G0272030	*	2:1189650-1190482	5.94212	10.4533	1.69022	3.79399	1.47236	3.16837	1.5662	7.09969	0.533466
940	DDB0203676	DDB_G0272050	DDB_G0272050	*	2:1194766-1195067	2.97106	1.74222	3.38043	0	1.47236	1.58418	+	1.18328	2.13387
941	DDB0307146	DDB_G0272098	DDB_G0272098	*	2:1209397-1212729	0	0	3.38043	0	1.47236	3.16837	ud	0	1.06693
942	DDB0306055	DDB_G0272090	DDB_G0272090	contains 5 putative transmembrane domains%3B similar to D. purpureum protein	2:1216702-1219488	0	3.48444	0	0	2.94473	0	ud	1.18328	ud
943	DDB0233946	DDB_G0272076	eif3L	EIF3L ortholog%2C has been shown in human to bind EIF3E	2:1220684-1222754	0	0	5.07065	1.89699	1.47236	7.92092	0	0	0.64016
944	DDB0233930	DDB_G0272078	eif3A	EIF3A ortholog%2C the eukaryotic initiation factor theta subunit%3B In human%2C binds to the 40S ribosome and promotes the binding of methionyl-tRNAi and mRNA%2C is composed of at least 12 different subunits	2:1223494-1226750	2.97106	10.4533	25.3533	13.279	13.2513	22.1786	0.223742	0.788854	1.14314
945	DDB0307147	DDB_G0272100	DDB_G0272100	*	2:1227402-1233247	0	3.48444	0	0	0	0	ud	+	ud
946	DDB0233840	DDB_G0272080	gacHH	*	2:1238870-1243718	0	0	0	0	0	1.58418	ud	ud	0
947	DDB0233429	DDB_G0272082	DDB_G0272082	chromatin remodeling complex subunit R (CHR) protein%3B SWI2%2FSNF2 homolog	2:1245702-1251311	5.94212	0	1.69022	7.58797	2.94473	3.16837	0.783098	0	0.533466
948	DDB0229848	DDB_G0272092	DDB_G0272092	member of the TKL (tyrosine kinase-like) group and the ARK (ankyrin repeat-containing kinase) family%3B contains a C2 domain (Ca2%2B-dependent membrane-targeting module)%2C an ankyrin repeat region%2C and a SAM (Sterile alpha motif) domain	2:1251605-1255395	14.8553	5.22666	6.76087	20.8669	2.94473	6.33673	0.711907	1.77492	1.06693
949	DDB0231066	DDB_G0272308	rps29	protein component of the small (40S) ribosomal subunit%3B ribosomal protein S29 homolog	2:1258878-1259135	0	6.96888	6.76087	0	2.94473	4.75255	ud	2.36656	1.42258
950	DDB0307504	DDB_G0272314	DDB_G0272314	*	2:1264510-1269657	0	3.48444	0	3.79399	0	3.16837	0	+	0
951	DDB0231554	DDB_G0272354	spt6	ortholog of the human SUPT6H and similar to S. cerevisiae SPT6 (suppressor of Ty 6)	2:1271354-1276784	0	1.74222	0	1.89699	0	0	0	+	ud
952	DDB0302555	DDB_G0272318	DDB_G0272318	functions in nuclear protein import via a substrate-importin alpha-beta transport complex that passes though the nuclear pore complexes (NPC)%3B contains a N-terminal importin beta binding domain (IBB domain)	2:1278811-1280712	2.97106	0	1.69022	9.48497	0	0	0.313239	ud	+
953	DDB0233143	DDB_G0272324	sbds	orthlog of the human SBDS protein%2C which is mutated in a majority of patients with Shwachman-Bodian-Diamond syndrome%3B localizes to the pseudopodia in cAMP gradient	2:1287157-1288101	0	1.74222	3.38043	0	1.47236	6.33673	ud	1.18328	0.533466
954	DDB0307157	DDB_G0272356	DDB_G0272356	*	2:1290469-1292935	0	0	1.69022	0	0	0	ud	ud	+
955	DDB0230997	DDB_G0272360	taf9	subunit of TFIID and SAGA complexes%2C involved in RNA polymerase II transcription initiation and in chromatin modification	2:1294745-1296604	0	1.74222	0	0	1.47236	0	ud	1.18328	ud
956	DDB0206567	DDB_G0272334	DDB_G0272334	*	2:1305653-1310006	0	1.74222	0	0	2.94473	0	ud	0.591641	ud
957	DDB0206568	DDB_G0272336	DDB_G0272336	*	2:1311861-1315601	0	0	3.38043	0	0	1.58418	ud	ud	2.13387
958	DDB0306222	DDB_G0272364	DDB_G0272364	contains a predicted signal sequence and a putative C-terminal transmembrane domain%3B contains 2 EGF-like domains	2:1317794-1322042	0	3.48444	6.76087	0	2.94473	3.16837	ud	1.18328	2.13387
959	DDB0307156	DDB_G0272340	DDB_G0272340	*	2:1331957-1333399	5.94212	0	0	3.79399	0	0	1.5662	ud	ud
960	DDB0305784	DDB_G0272342	DDB_G0272342	*	2:1338747-1340380	5.94212	10.4533	8.45109	3.79399	10.3065	3.16837	1.5662	1.01424	2.66733
961	DDB0305781	DDB_G0272368	DDB_G0272368	*	2:1340572-1346005	0	1.74222	6.76087	0	4.41709	0	ud	0.394427	+
962	DDB0238473	DDB_G0272344	hd	ortholog of Huntington%27s disease protein (HD)	2:1346376-1355925	0	1.74222	3.38043	0	0	0	ud	+	+
963	DDB0234095	DDB_G0272346	mcfQ	ortholog of slc25a17%2C a peroximal membrane protein involved in transport of solutes%3B contains five transmembrane domains %3Cbr%2F%3E%3Cbr%2F%3E %3Cb%3ECommunity annotation:%3C%2Fb%3E Overview of the %3Ca href%3D%22http:%2F%2Fwiki.dictybase.org%2Fdictywiki%2Findex.php%2FMitochondrial_Carrier_Family_%2528MCF%2529%22%3EMitochondrial Carrier Family (MCF)%3C%2Fa%3E%2C %3Ci%3EGerard Klein and Miche…	2:1356603-1357882	101.016	27.8755	33.8043	81.5707	33.8644	39.6046	1.23839	0.823152	0.853546
964	DDB0308447	DDB_G0272348	DDB_G0272348	*	2:1358012-1359900	0	0	5.07065	0	0	0	ud	ud	+
965	DDB0307159	DDB_G0272370	DDB_G0272370	*	2:1361017-1364559	0	1.74222	1.69022	1.89699	0	3.16837	0	+	0.533466
966	DDB0235142	DDB_G0272130	DDB_G0272130	*	2:1366581-1367288	8.91319	3.48444	3.38043	3.79399	4.41709	6.33673	2.34929	0.788854	0.533466
967	DDB0233314	DDB_G0272372	gxcM	*	2:1367731-1371168	0	1.74222	1.69022	0	0	0	ud	+	+
968	DDB0231062	DDB_G0272250	rps23	protein component of the small (40S) ribosomal subunit%3B ribosomal protein S23 homolog	2:1373618-1374599	92.1029	52.2666	57.4674	58.8068	69.2011	45.9413	1.5662	0.755286	1.25089
969	DDB0305400	DDB_G0272128	DDB_G0272128	belongs to the short chain dehydrogenases%2Freductases family%3B ortholog of human HSD17B10%2C which is involved in mitochondrial tRNA maturation%2C and%2C by interacting with intracellular amyloid-beta%2C may contribute to the neuronal dysfunction associated with Alzheimer disease	2:1375029-1375823	2.97106	3.48444	5.07065	5.69098	8.83418	4.75255	0.522065	0.394427	1.06693
970	DDB0304415	DDB_G0272124	kdelr	endoplasmic reticulum receptor for the KDEL signal sequence of proteins resident in the endoplasmic reticulum%3B believed to cycle between the cis side of the Golgi apparatus and the ER	2:1376821-1377729	0	0	0	3.79399	0	0	0	ud	ud
971	DDB0233221	DDB_G0272374	prpf6	component of the U5 sRNP complex%3B may act in the tri-snRNP complex as a bridging factor between U5 and U4%2FU6 snRNPs	2:1378065-1381252	2.97106	0	1.69022	3.79399	2.94473	3.16837	0.783098	0	0.533466
972	DDB0307498	DDB_G0272122	DDB_G0272122	*	2:1381315-1387377	0	0	1.69022	1.89699	0	1.58418	0	ud	1.06693
973	DDB0306277	DDB_G0272378	DDB_G0272378	contains a predicted signal sequence and a putative C-terminal transmembrane domain	2:1392021-1394702	0	3.48444	0	0	0	0	ud	+	ud
974	DDB0216977	DDB_G0272382	DDB_G0272382	*	2:1401273-1403579	0	0	1.69022	0	0	0	ud	ud	+
975	DDB0233320	DDB_G0272190	fam49	conserved protein	2:1409267-1411283	11.8842	13.9378	23.663	7.58797	19.1407	17.426	1.5662	0.728173	1.35791
976	DDB0216187	DDB_G0272260	sppA	similar to mammalian sphingosine-1-phosphate phosphatase	2:1421226-1422709	0	0	0	0	1.47236	0	ud	0	ud
977	DDB0185222	DDB_G0272116	ppp4c	protein serine%2Fthreonine phosphatase required for chemotaxis and development%3B suppresses the %3Ca href%3D%22%2Fdb%2Fcgi-bin%2Fgene_page.pl?primary_id%3DDDB_G0269876%22%3E%3Ci%3EsamkA%3C%2Fi%3E%3C%2Fa%3E (SMEK)%3B ortholog of mammalian PPP4C	2:1426809-1428030	0	1.74222	0	0	0	0	ud	+	ud
978	DDB0203699	DDB_G0272262	DDB_G0272262	*	2:1429331-1430335	0	0	1.69022	0	0	0	ud	ud	+
979	DDB0233240	DDB_G0272394	ndufa5	accessory subunit of the mitochondrial membrane respiratory chain NADH dehydrogenase (Complex I)	2:1434465-1434818	47.537	74.9155	74.3695	53.1158	82.4524	53.8622	0.894969	0.908591	1.38074
980	DDB0235352	DDB_G0272396	DDB_G0272396	contains a putative signal peptide and two predicted transmembrane domains	2:1435063-1437153	2.97106	1.74222	0	0	0	4.75255	+	+	0
981	DDB0306283	DDB_G0272264	DDB_G0272264	contains two coiled-coil domains%3B predicted to have structural similarity to the beta-sandwich domain of the Sec23%2F24 superfamily	2:1442939-1445914	0	0	5.07065	0	1.47236	3.16837	ud	0	1.6004
982	DDB0307160	DDB_G0272398	DDB_G0272398	*	2:1448193-1448897	0	1.74222	1.69022	0	0	1.58418	ud	+	1.06693
983	DDB0302549	DDB_G0272266	ndufa9	accessory subunit of the mitochondrial membrane respiratory chain NADH dehydrogenase (Complex I)	2:1449219-1450573	175.293	221.262	165.641	117.614	220.855	207.528	1.49041	1.00185	0.798163
984	DDB0185050	DDB_G0272112	myoJ	conditional processive motor protein that can move over long distances along F-actin without disassociating%3B processiveness depends on high physiological Mg%3Csup%3E2%2B%3C%2Fsup%3E concentrations	2:1452059-1459004	5.94212	12.1955	15.212	1.89699	8.83418	12.6735	3.13239	1.3805	1.2003
985	DDB0307300	DDB_G0272196	DDB_G0272196	contains one VWFA domain and one copine domain%3B copines are phospholipid-binding proteins	2:1467056-1468117	29.7106	10.4533	15.212	24.6609	20.6131	17.426	1.20477	0.507121	0.872945
986	DDB0307814	DDB_G0272404	DDB_G0272404	*	2:1479556-1480371	0	1.74222	0	0	2.94473	1.58418	ud	0.591641	0
987	DDB0307298	DDB_G0272142	DDB_G0272142	contains one RF-1 domain%3B similar to human ICT1 (immature colon carcinoma transcript 1 protein)	2:1480927-1481670	0	0	0	1.89699	0	0	0	ud	ud
988	DDB0232256	DDB_G0272140	DDB_G0272140	similar to mitochondrial ribosomal protein L54	2:1481911-1482437	0	3.48444	1.69022	0	0	0	ud	+	+
989	DDB0229402	DDB_G0272138	rab2B	similar to C. elegans rab2	2:1483407-1484594	89.1319	45.2977	59.1576	55.0128	36.8091	45.9413	1.6202	1.23061	1.28768
990	DDB0307826	DDB_G0272406	DDB_G0272406	*	2:1486400-1489629	5.94212	12.1955	16.9022	1.89699	7.36182	7.92092	3.13239	1.65659	2.13387
991	DDB0346797	DDB_G0272134	DDB_G0272134	*	2:1489722-1492225	0	0	3.38043	0	0	1.58418	ud	ud	2.13387
992	DDB0238051	DDB_G0272186	DDB_G0272186	similar to human TPR repeat protein 13 (TTC13 )	2:1509530-1512862	0	0	0	0	1.47236	0	ud	0	ud
993	DDB0232205	DDB_G0272182	DDB_G0272182	catalyzes the reaction L-arginine %2B H%3Csub%3E2%3C%2Fsub%3EO %3C%3D%3E L-citrulline %2B NH%3Csub%3E3%3C%2Fsub%3E%3B N-terminal half highly similar to bacterial argnine deiminase%2C an amidinotransferase	2:1515537-1518014	11.8842	1.74222	1.69022	7.58797	1.47236	3.16837	1.5662	1.18328	0.533466
994	DDB0231458	DDB_G0272276	gnt5	distant relative of CAZy family GT24%3B catalyzes N-linked glycosylation	2:1522912-1524243	8.91319	3.48444	5.07065	3.79399	5.88945	7.92092	2.34929	0.591641	0.64016
995	DDB0307501	DDB_G0272174	DDB_G0272174	*	2:1524938-1527070	0	0	0	0	4.41709	0	ud	0	ud
996	DDB0231461	DDB_G0272422	gnt7	distant relative of CAZy family GT24%3B catalyzes N-linked glycosylation	2:1528022-1529485	0	10.4533	11.8315	3.79399	7.36182	15.8418	0	1.41994	0.746853
997	DDB0231460	DDB_G0272172	gnt6	distant relative of CAZy family GT24%3B catalyzes N-linked glycosylation	2:1529992-1531455	14.8553	6.96888	5.07065	13.279	7.36182	6.33673	1.11871	0.946625	0.800199
998	DDB0231457	DDB_G0272170	gnt8	distant relative of CAZy family GT24%3B catalyzes N-linked glycosylation	2:1532191-1533510	2.97106	5.22666	3.38043	5.69098	1.47236	3.16837	0.522065	3.54984	1.06693
999	DDB0235309	DDB_G0272424	DDB_G0272424	similar to bacterial MarR family protein%2C a transcriptional regulator	2:1533902-1534360	0	0	0	1.89699	0	0	0	ud	ud
1000	DDB0191243	DDB_G0272104	acpB	34 kDa subunit of heterodimeric actin capping protein cap32%2F34%3B 32 kDa subunit is encoded by acpA%3B contributes to the dynactin complex	2:1562720-1564080	2.97106	6.96888	15.212	9.48497	5.88945	15.8418	0.313239	1.18328	0.960239
1001	DDB0220701	DDB_G0272282	DDB_G0272282	member of the AGC kinase group%3B similar to kinase domains of NDR (nuclear Dbf2-related) and MAST (microtubule-associated serine%2Fthreonine kinase)	2:1572926-1579568	2.97106	1.74222	1.69022	0	2.94473	1.58418	+	0.591641	1.06693
1002	DDB0307499	DDB_G0272156	DDB_G0272156	*	2:1588042-1589780	0	0	0	0	0	1.58418	ud	ud	0
1003	DDB0307506	DDB_G0272438	DDB_G0272438	*	2:1590421-1594059	0	0	0	3.79399	0	0	0	ud	ud
1004	DDB0233709	DDB_G0272152	DDB_G0272152	contains two hydrophobic regions but is not similar to any other protein	2:1595785-1596308	53.4791	43.5555	42.2554	24.6609	33.8644	31.6837	2.16858	1.28618	1.33367
1005	DDB0237841	DDB_G0272440	DDB_G0272440	very similar to the %3Ci%3EH. sapiens%3C%2Fi%3E tumor protein p53-inducible protein 3 (TP53I3)%3B belongs to the broader superfamily of zinc-dependent alcohol dehydrogenases	2:1596579-1597666	0	1.74222	0	0	0	0	ud	+	ud
1006	DDB0217012	DDB_G0272450	DDB_G0272450	*	2:1616616-1621951	5.94212	0	3.38043	0	1.47236	7.92092	+	0	0.426773
1007	DDB0185211	DDB_G0272120	rcaA	*	2:1622396-1624930	71.3055	108.018	125.076	130.893	94.2313	121.982	0.544764	1.1463	1.02536
1008	DDB0307151	DDB_G0272200	DDB_G0272200	*	2:1626168-1628966	0	1.74222	1.69022	3.79399	1.47236	1.58418	0	1.18328	1.06693
1009	DDB0308524	DDB_G0272294	DDB_G0272294	*	2:1633573-1636602	5.94212	15.68	23.663	3.79399	16.196	17.426	1.5662	0.96814	1.35791
1010	DDB0229965	DDB_G0272296	sarA	similar to budding yeast Sar1%2C a 21 kDa GTP- binding protein involved in vesicular transport between the endoplasmic reticulum and the Golgi	2:1644732-1645727	169.351	60.9777	59.1576	64.4978	80.98	69.7041	2.62568	0.752997	0.848696
1011	DDB0185179	DDB_G0272106	arpB	component of the Dictyostelium Arp2%2FArp3 complex%3B contributes to DdPPK2 activity%2C also described as member of the polyphosphate kinase PPK3 family	2:1646887-1648400	11.8842	6.96888	18.5924	15.1759	11.7789	19.0102	0.783098	0.591641	0.978022
1012	DDB0233553	DDB_G0272202	DDB_G0272202	*	2:1651021-1652935	0	0	0	1.89699	0	0	0	ud	ud
1013	DDB0233554	DDB_G0272204	DDB_G0272204	*	2:1653467-1654051	0	0	1.69022	0	2.94473	1.58418	ud	0	1.06693
1014	DDB0185210	DDB_G0272118	ppp6c	*	2:1655025-1656236	0	5.22666	5.07065	1.89699	4.41709	6.33673	0	1.18328	0.800199
1015	DDB0217016	DDB_G0272458	DDB_G0272458	*	2:1656497-1657504	0	0	3.38043	0	0	3.16837	ud	ud	1.06693
1016	DDB0216269	DDB_G0272114	orfR1062	*	2:1665521-1668069	2.97106	0	0	3.79399	1.47236	0	0.783098	0	ud
1017	DDB0231401	DDB_G0272208	idhC	catalyzes the reaction isocitrate %2B NADP%2B %3D 2-oxoglutarate %2B CO2 %2B NADPH	2:1670009-1671569	32.6817	27.8755	35.4946	30.3519	42.6985	33.2679	1.07676	0.652845	1.06693
1018	DDB0231402	DDB_G0272210	idhM	catalyzes the reaction isocitrate %2B NADP%2B %3D 2-oxoglutarate %2B CO2 %2B NADPH	2:1672253-1673699	11.8842	1.74222	20.2826	17.0729	5.88945	11.0893	0.696087	0.29582	1.82903
1019	DDB0308228	DDB_G0272214	DDB_G0272214	*	2:1678306-1680345	2.97106	1.74222	0	0	0	0	+	+	ud
1020	DDB0307828	DDB_G0272460	DDB_G0272460	*	2:1680676-1682415	0	0	0	1.89699	1.47236	1.58418	0	0	0
1021	DDB0307152	DDB_G0272218	DDB_G0272218	*	2:1690375-1692183	0	1.74222	0	0	0	0	ud	+	ud
1022	DDB0203749	DDB_G0272302	DDB_G0272302	*	2:1692695-1693016	0	0	0	1.89699	0	0	0	ud	ud
1023	DDB0231371	DDB_G0272224	DDB_G0272224	phosphorylates NAD%2B to NADP%2B	2:1711679-1713171	2.97106	1.74222	0	1.89699	0	1.58418	1.5662	+	0
1024	DDB0266564	DDB_G0272228	DDB_G0272228	weakly similar to hssA%2F2C%2F7E family proteins%3B has a similar gene structure with a N terminal 13 nt exon	2:1715738-1716111	2.97106	0	0	0	0	0	+	ud	ud
1025	DDB0308446	DDB_G0272230	DDB_G0272230	*	2:1716242-1716916	0	3.48444	8.45109	0	4.41709	6.33673	ud	0.788854	1.33367
1026	DDB0238046	DDB_G0272232	DDB_G0272232	contains two putative transmembrane domains	2:1717674-1718162	26.7396	26.1333	21.9728	30.3519	27.9749	22.1786	0.880985	0.93417	0.990723
1027	DDB0231308	DDB_G0272236	aspS1	catalyzes the reaction ATP %2B L-aspartate %2B tRNAAsp %3D AMP %2B diphosphate %2B L-aspartyl-tRNAAsp	2:1722204-1724012	29.7106	10.4533	10.1413	20.8669	19.1407	14.2577	1.42381	0.54613	0.711288
1028	DDB0232085	DDB_G0272238	DDB_G0272238	*	2:1724431-1724727	0	0	1.69022	0	2.94473	3.16837	ud	0	0.533466
1029	DDB0307164	DDB_G0272470	DDB_G0272470	*	2:1732877-1736050	0	0	0	0	1.47236	0	ud	0	ud
1030	DDB0232246	DDB_G0272472	DDB_G0272472	*	2:1736613-1741232	0	1.74222	0	0	2.94473	1.58418	ud	0.591641	0
1031	DDB0231981	DDB_G0272244	grlG	metabotropic glutamate receptors are coupled to G-proteins and stimulate the inositol phosphate%2FCa2%2B intracellular signaling pathway%3B distinctive %277TM%27 signature	2:1741474-1743889	2.97106	0	0	9.48497	0	1.58418	0.313239	ud	0
1032	DDB0308448	DDB_G0272474	DDB_G0272474	*	2:1745284-1746927	5.94212	1.74222	0	1.89699	1.47236	0	3.13239	1.18328	ud
1033	DDB0233223	DDB_G0272476	DDB_G0272476	*	2:1747963-1748470	32.6817	40.0711	35.4946	53.1158	42.6985	44.3571	0.615291	0.938465	0.800199
1034	DDB0307165	DDB_G0272480	DDB_G0272480	*	2:1751987-1756272	2.97106	0	0	0	0	0	+	ud	ud
1035	DDB0308449	DDB_G0272482	DDB_G0272482	*	2:1756945-1758861	0	0	1.69022	0	0	0	ud	ud	+
1036	DDB0237559	DDB_G0272484	DDB_G0272484	contains the metal-dependent phosphohydrolase%2C HD region%3B similar to the %3Ci%3EH. sapiens%3C%2Fi%3E SAM domain and HD domain-containing protein 1 (SAMHD1)%2C but lacking the N-terminal SAM domain	2:1760557-1762209	2.97106	0	1.69022	0	0	0	+	ud	+
1037	DDB0307166	DDB_G0272492	DDB_G0272492	*	2:1771698-1776676	0	1.74222	3.38043	0	5.88945	9.5051	ud	0.29582	0.355644
1038	DDB0168837	DDB_G0272490	DDB_G0272490	*	2:1783066-1784115	0	0	0	3.79399	0	0	0	ud	ud
1039	DDB0308450	DDB_G0272540	DDB_G0272540	*	2:1786441-1788252	0	1.74222	1.69022	0	1.47236	0	ud	1.18328	+
1040	DDB0233617	DDB_G0272486	DDB_G0272486	*	2:1791640-1794521	0	1.74222	0	0	0	0	ud	+	ud
1041	DDB0237808	DDB_G0272498	osbD	putative ortholog of H. sapiens OSBPL8	2:1803819-1805418	2.97106	1.74222	0	7.58797	2.94473	0	0.391549	0.591641	ud
1042	DDB0191268	DDB_G0272524	malA	catalyzes the reaction (S)-malate %2B NADP%3Csup%3E%2B%3C%2Fsup%3E %3D pyruvate %2B CO%3Csub%3E2%3C%2Fsub%3E %2B NADPH %2B H%3Csup%3E%2B%3C%2Fsup%3E%3B transcriptionally regulated by SrfA	2:1811286-1813462	65.3634	36.5866	28.7337	49.3218	33.8644	33.2679	1.32524	1.08039	0.863707
1043	DDB0308451	DDB_G0272546	DDB_G0272546	*	2:1814324-1815406	0	48.7822	133.527	0	58.8945	114.061	ud	0.828297	1.17066
1044	DDB0217038	DDB_G0272548	DDB_G0272548_RTE	ORF1 of tRNA-specific non-long terminal repeat retrotransposon TRE5-A%3B formerly known as DRE	2:1823720-1824829	0	1.74222	3.38043	0	1.47236	3.16837	ud	1.18328	1.06693
1045	DDB0203776	DDB_G0272532	DDB_G0272532	*	2:1827873-1832559	0	1.74222	0	0	0	0	ud	+	ud
1046	DDB0306071	DDB_G0272550	DDB_G0272550	belongs to the POT (proton-dependent oligopeptide transport) family%3B contains 12 putative transmembrane domains	2:1832689-1834610	11.8842	0	0	7.58797	0	0	1.5662	ud	ud
1047	DDB0346801	DDB_G0272508	DDB_G0272508	*	2:1841723-1842037	0	0	0	0	0	1.58418	ud	ud	0
1048	DDB0233022	DDB_G0272556	cyp519C1	*	2:1842421-1844193	0	0	0	0	1.47236	0	ud	0	ud
1049	DDB0217043	DDB_G0272558	DDB_G0272558	*	2:1851656-1855069	0	0	0	0	0	1.58418	ud	ud	0
1050	DDB0307176	DDB_G0272666	DDB_G0272666	*	2:1858373-1862398	0	0	0	0	2.94473	0	ud	0	ud
1051	DDB0252731	DDB_G0272931	timm9	conserved component of the mitochondrial intermembrane space%2C forms a complex with Timm10%2C which mediates insertion of hydrophobic proteins at the inner membrane.	2:1862767-1863021	29.7106	52.2666	30.4239	43.6308	48.588	49.1097	0.680954	1.07571	0.619509
1052	DDB0203784	DDB_G0272911	DDB_G0272911	*	2:1864276-1864901	0	1.74222	0	0	0	0	ud	+	ud
1053	DDB0252757	DDB_G0272935	mocos	sulfurates the molybdenum cofactor%2C which is essential for xanthine dehydrogenase and aldehyde oxidase%3B defects in the human MOCOS cause xanthinuria type II (XU-II)	2:1865232-1868255	0	0	0	1.89699	0	0	0	ud	ud
1054	DDB0217047	DDB_G0272937	DDB_G0272937	*	2:1869111-1873250	0	1.74222	1.69022	1.89699	2.94473	0	0	0.591641	+
1055	DDB0217051	DDB_G0272945	DDB_G0272945	*	2:1881294-1885245	0	0	1.69022	0	0	0	ud	ud	+
1056	DDB0191298	DDB_G0272566	psmD14	*	2:1896679-1897925	0	0	1.69022	0	0	0	ud	ud	+
1057	DDB0185048	DDB_G0272819	hspC	32 kDa heat inducible protein	2:1898278-1899240	5.94212	0	0	5.69098	0	0	1.04413	ud	ud
1058	DDB0235378	DDB_G0272716	DDB_G0272716	contains two putative transmembrane domains	2:1899910-1900965	0	0	1.69022	0	0	0	ud	ud	+
1059	DDB0307515	DDB_G0272953	DDB_G0272953	*	2:1904183-1905965	0	0	1.69022	0	0	0	ud	ud	+
1060	DDB0305422	DDB_G0272708	DDB_G0272708	belongs to the methyltransferase superfamily%2C AML1 family%3B similar to human N6AMT2%2C S. cerevisiae AML1	2:1910511-1911234	2.97106	0	0	0	0	0	+	ud	ud
1061	DDB0233260	DDB_G0272919	DDB_G0272919	contains no functional domains	2:1923213-1924569	0	0	0	3.79399	0	0	0	ud	ud
1062	DDB0307179	DDB_G0272696	DDB_G0272696	*	2:1925752-1939413	0	0	3.38043	1.89699	0	0	0	ud	+
1063	DDB0203800	DDB_G0272921	DDB_G0272921	*	2:1942697-1944250	0	1.74222	0	1.89699	1.47236	1.58418	0	1.18328	0
1064	DDB0217060	DDB_G0272963	DDB_G0272963	*	2:1944524-1945592	0	0	0	1.89699	0	0	0	ud	ud
1065	DDB0232957	DDB_G0272969	psmB1	subunit of the 20S proteasome (macropain)%2C the endopeptidase complex involved in an ATP%2Fubiquitin-dependent nonlysosomal proteolytic pathway%3B in eukaryotes composed of up to 28 subunits%2C which form a highly ordered ring-shaped structure (20S ring)	2:1952612-1953771	0	1.74222	6.76087	0	1.47236	1.58418	ud	1.18328	4.26773
1066	DDB0307516	DDB_G0272973	DDB_G0272973	*	2:1963629-1968170	2.97106	0	0	0	0	1.58418	+	ud	0
1067	DDB0346806	DDB_G0272977	DDB_G0272977	*	2:1976953-1980006	0	1.74222	0	0	0	3.16837	ud	+	0
1068	DDB0237752	DDB_G0272684	qdpr	ortholog of QDPR%2C which catalyzes the NADH-mediated reduction of quinonoid dihydrobiopterin (a 5%2C6%2C7%2C8-tetrahydropteridine %2B NAD(P)%2B %3D a 6%2C7-dihydropteridine %2B NAD(P)H %2B H%2B)%2C the last step of tetrahydrobiopterin (BH4) recycling in higher eukaryotes%2C an essential cofactor	2:1985270-1986069	0	1.74222	3.38043	1.89699	0	0	0	+	+
1069	DDB0185057	DDB_G0272835	plip	phosphoinositide phosphatase with low specific activity compared to other known phosphoinositide phosphatases%3B can dephosphorylate several phosphoinositide substrates%2C with a preference for PI(5)P%3B constitutively expressed%3B putative ortholog of H. sapiens EPM2A%2C involved in myoclonic epilepsy of Lafora	2:1986849-1987547	0	1.74222	3.38043	0	5.88945	3.16837	ud	0.29582	1.06693
1070	DDB0231751	DDB_G0272682	DDB_G0272682	partial similarity to cry34%2C the %3Ci%3EBacillus thuringiensis%3C%2Fi%3E proteinaceous crystal and insecticidal toxin%2C formed during sporulation%3B contains an endonuclease%2Fexonuclease%2Fphosphatase domain which is found in proteins such as magnesium dependent endonucleases and phosphatases involved in intracellular signalling	2:1987848-1991280	0	0	0	3.79399	1.47236	0	0	0	ud
1071	DDB0230082	DDB_G0272981	pks13	putative type I iterative polyketide synthase	2:1994416-2002148	0	0	0	0	1.47236	0	ud	0	ud
1072	DDB0304647	DDB_G0272680	DDB_G0272680	protein phosphatase 2C is a serine%2Fthreonine specific protein phosphatase with broad substrate specificity and dependent on divalent cations (mainly manganese and magnesium) for its activity	2:2003225-2006926	83.1897	27.8755	0	0	1.47236	4.75255	+	18.9325	0
1073	DDB0307177	DDB_G0272678	DDB_G0272678	*	2:2007612-2010203	32.6817	17.4222	10.1413	45.5278	25.0302	11.0893	0.717839	0.696048	0.914514
1074	DDB0238282	DDB_G0272985	vps54	putative ortholog of S. cerevisiae VPS54%2C component of the GARP (Golgi-associated retrograde protein) complex	2:2012543-2015571	0	1.74222	3.38043	0	2.94473	3.16837	ud	0.591641	1.06693
1075	DDB0185063	DDB_G0272825	rps4	protein component of the small (40S) ribosomal subunit%3B highly expressed in vegetative cells and in early development	2:2019070-2020303	279.28	224.747	182.543	294.034	331.282	217.033	0.949822	0.678415	0.841086
1076	DDB0234178	DDB_G0272989	vps5	putative ortholog of mammalian sorting nexin and S. cerevisiae VPS5%2C a subunit of the membrane-associated retromer complex essential for endosome-to-Golgi retrograde transport	2:2025586-2027977	0	3.48444	1.69022	0	2.94473	3.16837	ud	1.18328	0.533466
1077	DDB0219949	DDB_G0272869	sun1	localizes to the inner and outer nuclear membrane%2C mediates the attachment between centrosome and nucleus%2C associates the centromere cluster with the centrosome%2C and stabilizes the genome during mitosis%3B contains one transmembrane domain	2:2057584-2060371	59.4212	26.1333	38.875	49.3218	36.8091	31.6837	1.20477	0.709969	1.22697
1078	DDB0307517	DDB_G0272995	DDB_G0272995	*	2:2061113-2064834	5.94212	20.9067	16.9022	5.69098	25.0302	22.1786	1.04413	0.835258	0.762095
1079	DDB0231324	DDB_G0272867	argS1	catalyzes the reaction ATP %2B L-arginine %2B tRNAArg %3D AMP %2B diphosphate %2B L-arginyl-tRNAArg	2:2065311-2067345	0	0	1.69022	0	0	0	ud	ud	+
1080	DDB0202718	DDB_G0272865	DDB_G0272865	*	2:2067475-2069478	0	1.74222	0	0	0	0	ud	+	ud
1081	DDB0307513	DDB_G0272863	DDB_G0272863	*	2:2069719-2071154	0	0	1.69022	0	0	0	ud	ud	+
1082	DDB0235176	DDB_G0272859	pks14	putative type I iterative polyketide synthase	2:2072143-2081242	0	0	1.69022	1.89699	0	1.58418	0	ud	1.06693
1083	DDB0307518	DDB_G0272997	DDB_G0272997	*	2:2081848-2085389	0	1.74222	0	0	0	1.58418	ud	+	0
1084	DDB0232101	DDB_G0272752	DDB_G0272752	contains a C2 calcium%2Flipid-binding region (CaLB)	2:2097426-2098173	14.8553	0	0	5.69098	0	0	2.61033	ud	ud
1085	DDB0185059	DDB_G0272831	psmA7	subunit of the 20S proteasome (macropain)%2C the endopeptidase complex involved in an ATP%2Fubiquitin-dependent nonlysosomal proteolytic pathway%3B in eukaryotes composed of up to 28 subunits%2C which form a highly ordered ring-shaped structure (20S ring)	2:2102038-2102926	0	1.74222	5.07065	1.89699	0	0	0	+	+
1086	DDB0232357	DDB_G0272760	mcm6	similar to MCM6%2C a component of the Mcm2-7 hexameric complex that binds chromatin as a part of the pre-replicative complex	2:2111171-2113956	0	1.74222	3.38043	3.79399	1.47236	0	0	1.18328	+
1087	DDB0235179	DDB_G0273007	pks15	putative type I iterative polyketide synthase	2:2126877-2136401	2.97106	0	0	0	1.47236	0	+	0	ud
1088	DDB0307182	DDB_G0272765	DDB_G0272765	*	2:2137821-2143410	0	1.74222	1.69022	0	0	0	ud	+	+
1089	DDB0201560	DDB_G0272839	DDB_G0272839	has a short region of similarity to aprataxin%2C a Hint related protein that is mutated in individuals with ataxia with oculomotor apraxia	2:2148504-2149959	2.97106	0	0	0	0	0	+	ud	ud
1090	DDB0305119	DDB_G0272777	DDB_G0272777	member of the same super family as valosin-containing protein (VCP) and CDC48%3Cbr%3E%3Cbr%3E %3Cb%3ECommunity annotation:%3C%2Fb%3E DDB G0272777 appears to be the Dicty-specific%2C AAA-ATPase related cdc48 (cdcD) in Dicty and other organisms. When %22blasted out%22 DDB_G0272777 hits cdc48 and cdc48-related proteins in many organisms%2C but when these are blasted back to Dicty%2C cdcD rather than…	2:2164739-2167055	0	1.74222	1.69022	0	0	1.58418	ud	+	1.06693
1091	DDB0307303	DDB_G0272785	DDB_G0272785	similar to human AOAH (acyloxyacyl hydrolase)%3B removes the secondary (acyloxyacyl-linked) fatty acyl chains from the lipid A region of bacterial lipopolysaccharides%3B contains a predicted signal peptide%3B contains 1 saposin B-type domain	2:2173913-2175949	59.4212	26.1333	20.2826	66.3948	19.1407	12.6735	0.894969	1.36532	1.6004
1092	DDB0234227	DDB_G0272789	rlp24	ortholog of the mammalian C15orf15 gene and the S. cerevisiae RLP24 protein%2C which is involved in the biogenesis of the 60S ribosomal subunit and at the end of biogenesis is likely to be exchanged for its ribosomal homologue%2C rpl24	2:2178487-2179119	0	0	3.38043	0	0	0	ud	ud	+
1093	DDB0234228	DDB_G0272849	DDB_G0272849	contains two putative EGF repeats%2C an N-terminal signal sequence and a C-terminal transmembrane domain%3B thus this seems to be an extracellular protein that is anchored in the membrane	2:2179680-2183684	8.91319	13.9378	13.5217	1.89699	11.7789	22.1786	4.69859	1.18328	0.609676
1094	DDB0185218	DDB_G0272837	ifkA	contains two kinase domains and a HisRS domain%3B N-terminal kinase domain related to STE group%3B C-terminal kinase domain related to GCN2 subfamily	2:2194537-2201313	0	0	0	0	1.47236	1.58418	ud	0	0
1095	DDB0217089	DDB_G0273015	DDB_G0273015	*	2:2201565-2211697	2.97106	17.4222	3.38043	11.382	19.1407	6.33673	0.261033	0.910217	0.533466
1096	DDB0185092	DDB_G0272815	cprE	*	2:2212329-2213613	0	5.22666	1.69022	1.89699	5.88945	3.16837	0	0.887461	0.533466
1097	DDB0185028	DDB_G0272813	cdk1	similar to CDK1 and CDK2 cell cycle CAK (CDK-activating kinase) kinases%3B predicted to activate S%2FG2 cyclins cyclin A%2C B and D	2:2216835-2217926	47.537	6.96888	18.5924	20.8669	17.6684	23.7628	2.2781	0.394427	0.782417
1098	DDB0231364	DDB_G0272730	alg2	CAZy family GT4%3B catalyzes N-linked mannosylation	2:2218228-2219580	5.94212	10.4533	15.212	18.9699	10.3065	11.0893	0.313239	1.01424	1.37177
1099	DDB0238378	DDB_G0272732	emg1	ortholog of S. cerevisiae and H. sapiens EMG1%2C involved in 40S ribosome biogenesis	2:2220282-2221393	8.91319	8.7111	6.76087	11.382	11.7789	3.16837	0.783098	0.739551	2.13387
1100	DDB0216394	DDB_G0272740	DDB_G0272740	%3Cb%3ECommunity annotation:%3C%2Fb%3E DDB_G0272740 is similar to histone2a-related transcription factors of the Hap5%2FCBF%2FNF-Y family%2C which bind to the subsequence CCAAT and is threefold upregulated (p%3C3E-7) in a Dicty strain in which the retinoblastoma-like gene rblA has been disrupted (Doquang et al%2C in preparation). Most genes associated with S-phase or mitosis are upregulated in th…	2:2228582-2229156	2.97106	0	0	0	0	0	+	ud	ud
1101	DDB0232169	DDB_G0272811	DDB_G0272811	*	2:2232918-2234810	2.97106	0	0	0	0	0	+	ud	ud
1102	DDB0306117	DDB_G0272841	DDB_G0272841	belongs to the metallophosphoesterase superfamily%3B similar to A. thaliana PAP6 (purple acid phosphatase)%3B contains a predicted signal peptide and putative C-terminal transmembrane domain	2:2241089-2242843	5.94212	3.48444	5.07065	7.58797	5.88945	0	0.783098	0.591641	+
1103	DDB0231305	DDB_G0272660	serS	catalyzes the reaction ATP %2B L-serine %2B tRNASer %3D AMP %2B diphosphate %2B L-seryl-tRNASer	2:2243539-2245192	0	1.74222	5.07065	0	2.94473	3.16837	ud	0.591641	1.6004
1104	DDB0266465	DDB_G0272662	DDB_G0272662	dual specificity phosphatases remove phosphate groups from tyrosine and serine%2Fthreonine residues	2:2246849-2247448	5.94212	0	0	3.79399	0	3.16837	1.5662	ud	0
1105	DDB0233046	DDB_G0272652	cyp525A1	*	2:2253643-2255760	23.7685	3.48444	1.69022	20.8669	2.94473	0	1.13905	1.18328	+
1106	DDB0185119	DDB_G0272791	rsc11-1	conserved protein of unknown function%3B there is a second copy of this gene%2C %3Ca href%3D%22http:%2F%2Fdictybase.org%2Fdb%2Fcgi-bin%2Fgene_page.pl?primary_id%3DDDB0238207%22%3E%3Ci%3Ersc11-2%3C%2Fi%3E%3C%2Fb%3E	2:2268088-2270045	0	0	0	1.89699	0	0	0	ud	ud
1107	DDB0233908	DDB_G0272624	adrm1-1	interacts with the phg2 kinase%3B pathway plays a role in the transition from growth to differentiation%3B%3C%2Fbr%3E there is a second copy of this gene%2C %3Ca href%3D%22%2Fdb%2Fcgi-bin%2Fgene_page.pl?primary_id%3DDDB_G0274093%22%3E%3Ci%3Eadrm1-2%3C%2Fi%3E%3C%2Fa%3E	2:2270218-2271796	0	1.74222	1.69022	0	4.41709	1.58418	ud	0.394427	1.06693
1108	DDB0233909	DDB_G0272634	dohh-1	ortholog of H. sapiens DOHH%2C that catalyzes the hydroxylation of the N(6)-(4-aminobutyl)-L-lysine intermediate to form hypusine%2C an essential post-translational modification only found in mature eIF5A factor%3B the first reaction is catalyzed by Dhps%3B there is a second copy of this gene%2C %3Ca href%3D%22%2Fdb%2Fcgi-bin%2Fgene_page.pl?primary_id%3DDDB_G0274079%22%3E%3Ci%3Edohh-2%3C%2Fi%3E%3…	2:2283023-2284051	0	0	0	3.79399	0	0	0	ud	ud
1109	DDB0220441	DDB_G0273051	drnA-1	similar to the mammalian Dicer protein%2C an RNase III protein that converts long dsRNA (double-stranded RNA) into siRNA (small interfering RNA)%3B there is a second copy of this gene%2C %3Ca href%3D%22%2Fdb%2Fcgi-bin%2Fgene_page.pl?primary_id%3DDDB_G0274077%22%3E%3Ci%3EdrnA-2%3C%2Fi%3E%3C%2Fa%3E	2:2284317-2288059	0	1.74222	0	0	0	0	ud	+	ud
1110	DDB0233427	DDB_G0273053	DDB_G0273053	chromatin remodeling complex subunit R (CHR) protein%3B SWI2%2FSNF2 homolog%3B there is a second copy of this gene%2C %3Ca href%3D%22%2Fdb%2Fcgi-bin%2Fgene_page.pl?primary_id%3DDDB_G0274075%22%3E%3Ci%3EDDB_G0274075%3C%2Fi%3E%3C%2Fa%3E	2:2288541-2293097	0	0	0	1.89699	0	0	0	ud	ud
1111	DDB0308602	DDB_G0273027	DDB_G0273027	*	2:2293392-2294528	0	3.48444	0	0	1.47236	0	ud	2.36656	ud
1112	DDB0308599	DDB_G0272636	DDB_G0272636	*	2:2295735-2296955	32.6817	43.5555	37.1848	34.1459	42.6985	31.6837	0.957119	1.02007	1.17363
1113	DDB0308095	DDB_G0272640	DDB_G0272640	*	2:2304323-2305150	0	0	0	0	0	1.58418	ud	ud	0
1114	DDB0216245	DDB_G0272875	cpnB-1	Ca(2%2B)-dependent phospholipid-binding protein%3B contains two C2 domains and a VWFA domain%3B there is a second copy of this gene%2C %3Ca href%3D%22%2Fdb%2Fcgi-bin%2Fgene_page.pl?primary_id%3DDDB_G0274051%22%3E%3Ci%3EcpnB-2%3C%2Fi%3E%3C%2Fa%3E	2:2314701-2316520	65.3634	48.7822	52.3967	94.8497	58.8945	77.625	0.689126	0.828297	0.674998
1115	DDB0307520	DDB_G0273031	DDB_G0273031	*	2:2322900-2324952	0	0	3.38043	0	1.47236	0	ud	0	+
1116	DDB0305659	DDB_G0273033	DDB_G0273033	there is a second copy of this gene%2C %3Ca href%3D%22%2Fgene%2FDDB_G0274041%22%3E%3Ci%3EDDB_G0274041%3C%2Fi%3E%3C%2Fa%3E	2:2328058-2332874	11.8842	15.68	15.212	1.89699	13.2513	6.33673	6.26478	1.18328	2.4006
1117	DDB0233563	DDB_G0272608	stip-1	conserved protein%2C ortholog of the %3Ci%3ED. melanogaster%3C%2Fi%3E sip1 gene (septin interaction protein) and to the %3Ci%3EH. sapiens%3C%2Fi%3E tuftelin-interacting protein 11 (TFIP11)%3B there is a second copy of this gene%2C %3Ca href%3D%22gene_page.pl?primary_id%3DDDB0266882%22%3E%3Ci%3Estip-2%3C%2Fi%3E%3C%2Fa%3E	2:2335396-2338175	0	0	0	1.89699	1.47236	1.58418	0	0	0
1118	DDB0232048	DDB_G0273035	fslM-1	has similarity to G-protein-coupled receptors%3B predicted to have 7 transmembrane domains%3B there is a second copy of this gene%2C %3Ca href%3D%22%2Fdb%2Fcgi-bin%2Fgene_page.pl?primary_id%3DDDB_G0274033%22%3E%3Ci%3EfslM-2%3C%2Fi%3E%3C%2Fa%3E	2:2339145-2341327	0	0	1.69022	0	0	0	ud	ud	+
1119	DDB0238839	DDB_G0272610	DDB_G0272610	weakly similar to glycoproteins GP138A-D and gp130%3B there is a second copy of this gene%2C %3Ca href%3D%22%2Fdb%2Fcgi-bin%2Fgene_page.pl?primary_id%3DDDB_G0274031%22%3E%3Ci%3EDDB_G0274031%3C%2Fi%3E%3C%2Fa%3E	2:2342908-2345261	2.97106	0	0	3.79399	1.47236	0	0.783098	0	ud
1120	DDB0307521	DDB_G0273037	DDB_G0273037	*	2:2346179-2350046	11.8842	3.48444	1.69022	9.48497	2.94473	0	1.25296	1.18328	+
1121	DDB0238174	DDB_G0272614	DDB_G0272614	similar to the THAP domain in the mammalian THAP domain-containing protein 4%3B underexpressed in %3Ca href%3D%22dictyBase%2Fphenotype%2Fstrain_and_phenotype_details.pl?genotype_id%3D709%22%3EgskA-%3C%2Fa%3E and %3Ca href%3D%22dictyBase%2Fphenotype%2Fstrain_and_phenotype_details.pl?genotype_id%3D2658%22%3EzakA-%3C%2Fa%3E null mutants%3B%3Cbr%3E there is a second copy of this gene%2C %3Ca href%3D%…	2:2352791-2353344	0	0	0	1.89699	0	0	0	ud	ud
1122	DDB0185022	DDB_G0272560	capA-1	there is a second copy of this gene%2C %3Ca href%3D%22%2Fdb%2Fcgi-bin%2Fgene_page.pl?primary_id%3DDDB_G0274023%22%3E%3Ci%3EcapA-2%3C%2Fi%3E%3C%2Fa%3E %3Cbr%3E %3Cb%3ENomenclature conflict:%3C%2Fb%3E Do not confuse this gene with cap%2C the cyclase-associated protein protein	2:2353564-2354565	65.3634	22.6489	47.3261	60.7038	30.9196	49.1097	1.07676	0.732508	0.963681
1123	DDB0231244	DDB_G0272618	tkt-1	catalyzes the reaction D-ribose-5-phosphate %2B D-xylulose-5-phosphate %3C%3D%3E D-sedoheptulose-7-phosphate %2B D-glyceraldehyde-3-phosphate%3B there is a second copy of this gene%2C %3Ca href%3D%22%2Fdb%2Fcgi-bin%2Fgene_page.pl?primary_id%3DDDB_G0274019%22%3E%3Ci%3Etkt-2%3C%2Fi%3E%3C%2Fa%3E	2:2357975-2360086	80.2187	45.2977	50.7065	45.5278	54.4775	38.0204	1.76197	0.831495	1.33367
1124	DDB0232044	DDB_G0272883	ksrA-1	catalyzes the reduction of sphinganine to 3-dehydrosphinganine in glycosphingolipid metabolism%3B there is a second copy of this gene%2C %3Ca href%3D%22%2Fdb%2Fcgi-bin%2Fgene_page.pl?primary_id%3DDDB_G0274015%22%3E%3Ci%3EksrA-2%3C%2Fi%3E%3C%2Fa%3E	2:2361855-2363062	32.6817	27.8755	16.9022	43.6308	26.5025	25.3469	0.74905	1.05181	0.666833
1125	DDB0237724	DDB_G0272578	ap3b-1	there is a second copy of this gene%2C %3Ci%3E%3Ca href%3D%22%2Fdb%2Fcgi-bin%2Fgene_page.pl?primary_id%3DDDB_G0274003%22%3E%3Ci%3Eap3b-2%3C%2Fi%3E%3C%2Fa%3E%3C%2Fi%3E	2:2374895-2378827	2.97106	15.68	25.3533	26.5579	22.0855	14.2577	0.111871	0.709969	1.77822
1126	DDB0238783	DDB_G0272889	surf1-1	ortholog of SURF1%2C encoding a factor involved in the biogenesis of cytochrome c oxidase%2C mutated in Leigh syndrome%3B there is a second copy of this gene%2C %3Ci%3E%3Ca href%3D%22%2Fdb%2Fcgi-bin%2Fgene_page.pl?primary_id%3DDDB_G0274001%22%3E%3Ci%3Esurf1-2%3C%2Fi%3E%3C%2Fa%3E%3C%2Fi%3E	2:2379312-2380124	20.7974	17.4222	10.1413	17.0729	13.2513	14.2577	1.21815	1.31476	0.711288
1127	DDB0308589	DDB_G0273041	DDB_G0273041	*	2:2381533-2382876	0	1.74222	0	0	0	0	ud	+	ud
1128	DDB0185114	DDB_G0272799	icmA-1	carries out carboyxl methylation of cleaved eukaryotic proteins that terminate in a CaaX motif%3B there is a second copy of this gene%2C %3Ca href%3D%22%2Fdb%2Fcgi-bin%2Fgene_page.pl?primary_id%3DDDB_G0273995%22%3E%3Ci%3EicmA-2%3C%2Fi%3E%3C%2Fa%3E	2:2383418-2384220	41.5949	1.74222	0	18.9699	1.47236	1.58418	2.19267	1.18328	0
1129	DDB0231711	DDB_G0272582	maoB-1	catalyzes the reaction RCH%3Csub%3E2%3C%2Fsub%3ENH%3Csub%3E2%3C%2Fsub%3E %2B H%3Csub%3E2%3C%2Fsub%3EO %2B O%3Csub%3E2%3C%2Fsub%3E %3D RCHO %2B ammonia %2B H%3Csub%3E2%3C%2Fsub%3EO%3Csub%3E2%3C%2Fsub%3E%3B acts on primary amines%2C as well as on some secondary and tertiary amines%3B there is a second copy of this gene%2C %3Ca href%3D%22%2Fdb%2Fcgi-bin%2Fgene_page.pl?primary_id%3DDDB_G0273993%22%3E…	2:2385363-2386907	0	1.74222	3.38043	1.89699	0	0	0	+	+
1130	DDB0231645	DDB_G0272586	DDB_G0272586	expressed in prespore cells%3B there is a second copy of this gene%2C %3Ca href%3D%22%2Fdb%2Fcgi-bin%2Fgene_page.pl?primary_id%3DDDB_G0273989%22%3E%3Ci%3EDDB_G0273989%3C%2Fi%3E%3C%2Fa%3E	2:2390435-2391289	0	1.74222	0	0	0	0	ud	+	ud
1131	DDB0308587	DDB_G0272801	DDB_G0272801	*	2:2392581-2394869	0	0	0	0	0	1.58418	ud	ud	0
1132	DDB0229953	DDB_G0272893	rpl15-1	protein component of the large (60S) ribosomal subunit%3B there is a second copy of this gene%2C %3Ca href%3D%22%2Fdb%2Fcgi-bin%2Fgene_page.pl?primary_id%3DDDB_G0273983%22%3E%3Ci%3Erpl15-2%3C%2Fi%3E%3C%2Fa%3E	2:2395262-2396133	169.351	207.324	128.456	130.893	219.382	140.992	1.29381	0.945037	0.911089
1133	DDB0185109	DDB_G0272564	psmD8-1	there is a second copy of this gene%2C %3Ca href%3D%22%2Fdb%2Fcgi-bin%2Fgene_page.pl?primary_id%3DDDB_G0273979%22%3E%3Ci%3EpsmD8-2%3C%2Fi%3E%3C%2Fa%3E	2:2397564-2398683	8.91319	0	1.69022	9.48497	0	0	0.939717	ud	+
1134	DDB0232380	DDB_G0272590	srp14-1	component of the signal recognition particle (SRP)%2C which ensures correct targeting of nascent secretory proteins to the endoplasmic reticulum%3B there is a second copy of this gene%2C %3Ca href%3D%22%2Fdb%2Fcgi-bin%2Fgene_page.pl?primary_id%3DDDB_G0273977%22%3E%3Ci%3Esrp14-2%3C%2Fi%3E%3C%2Fa%3E	2:2398894-2399443	0	0	1.69022	0	0	0	ud	ud	+
1135	DDB0238782	DDB_G0272592	DDB_G0272592	conserved Dictyostelium protein%3B contains a putative N-terminal signal sequence%2C a C-terminal anchoring transmembrane domain and one EGF-like domain%3B there is a second copy of this gene%2C %3Ca href%3D%22%2Fdb%2Fcgi-bin%2Fgene_page.pl?primary_id%3DDDB_G0273975%22%3E%3Ci%3EDDB_G0273975%3C%2Fi%3E%3C%2Fa%3E	2:2400265-2404860	68.3344	33.1022	25.3533	58.8068	35.3367	26.9311	1.16202	0.936765	0.941411
1136	DDB0238731	DDB_G0272805	DDB_G0272805	conserved Dictyostelium protein%3B contains a putative N-terminal signal sequence%2C a C-terminal anchoring transmembrane domain and one EGF-like domain%3B there is a second copy of this gene%2C %3Ca href%3D%22%2Fdb%2Fcgi-bin%2Fgene_page.pl?primary_id%3DDDB_G0273967%22%3E%3Ci%3EDDB_G0273967%3C%2Fi%3E%3C%2Fa%3E	2:2408810-2413313	14.8553	3.48444	1.69022	17.0729	0	3.16837	0.870108	+	0.533466
1137	DDB0238729	DDB_G0272897	DDB_G0272897	conserved Dictyostelium protein%3B contains a putative N-terminal signal sequence%2C a C-terminal anchoring transmembrane domain and one EGF-like domain%3B there is a second copy of this gene%2C %3Ca href%3D%22%2Fdb%2Fcgi-bin%2Fgene_page.pl?primary_id%3DDDB_G0273965%22%3E%3Ci%3EDDB_G0273965%3C%2Fi%3E%3C%2Fa%3E	2:2414215-2418740	20.7974	0	1.69022	13.279	0	0	1.5662	ud	+
1138	DDB0238709	DDB_G0273043	DDB_G0273043	conserved Dictyostelium protein%3B contains a putative N-terminal signal sequence%2C a C-terminal anchoring transmembrane domain and one EGF-like domain%3B there is a second copy of this gene%2C %3Ca href%3D%22%2Fdb%2Fcgi-bin%2Fgene_page.pl?primary_id%3DDDB_G0273961%22%3E%3Ci%3EDDB_G0273961%3C%2Fi%3E%3C%2Fa%3E	2:2420797-2425625	0	0	1.69022	0	0	1.58418	ud	ud	1.06693
1139	DDB0238707	DDB_G0272901	DDB_G0272901	conserved Dictyostelium protein%3B contains a weak putative N-terminal signal sequence%2C a C-terminal anchoring transmembrane domain and one EGF-like domain%3B there is a second copy of this gene%2C %3Ca href%3D%22%2Fdb%2Fcgi-bin%2Fgene_page.pl?primary_id%3DDDB_G0273955%22%3E%3Ci%3EDDB_G0273955%3C%2Fi%3E%3C%2Fa%3E	2:2429907-2434759	44.5659	0	0	26.5579	0	0	1.67807	ud	ud
1140	DDB0238704	DDB_G0272600	DDB_G0272600	contains a putative RING Zn finger%3B there is a second copy of this gene%2C %3Ca href%3D%22%2Fdb%2Fcgi-bin%2Fgene_page.pl?primary_id%3DDDB_G0273951%22%3E%3Ci%3EDDB_G0273951%3C%2Fi%3E%3C%2Fa%3E	2:2437736-2442458	2.97106	1.74222	1.69022	0	1.47236	1.58418	+	1.18328	1.06693
1141	DDB0308577	DDB_G0272602	DDB_G0272602	*	2:2447280-2448933	0	0	0	1.89699	0	0	0	ud	ud
1142	DDB0232345	DDB_G0272604	cyp508A2-1	there is a second copy of this gene%2C %3Ca href%3D%22%2Fdb%2Fcgi-bin%2Fgene_page.pl?primary_id%3DDDB_G0273945%22%3E%3Ci%3Ecyp508A2-2%3C%2Fi%3E%3C%2Fa%3E	2:2449037-2450836	32.6817	22.6489	27.0435	39.8369	22.0855	22.1786	0.820388	1.02551	1.21935
1143	DDB0307509	DDB_G0272572	DDB_G0272572	*	2:2458351-2458935	0	0	3.38043	0	0	6.33673	ud	ud	0.533466
1144	DDB0229419	DDB_G0272905	rabF1-1	there is a second copy of this gene%2C %3Ca href%3D%22%2Fdb%2Fcgi-bin%2Fgene_page.pl?primary_id%3DDDB_G0273935%22%3E%3Ci%3ErabF1-2%3C%2Fi%3E%3C%2Fa%3E	2:2459564-2460318	0	5.22666	1.69022	7.58797	2.94473	1.58418	0	1.77492	1.06693
1145	DDB0215400	DDB_G0273063	dscA-1	there is a second copy of this gene%2C %3Ca href%3D%22%2Fdb%2Fcgi-bin%2Fgene_page.pl?primary_id%3DDDB_G0273919%22%3E%3Ci%3EdscA-2%3C%2Fi%3E%3C%2Fa%3E	2:2474613-2475374	139.64	45.2977	454.668	170.729	42.6985	348.52	0.817902	1.06087	1.30457
1146	DDB0232934	DDB_G0273163	psmB4-1	subunit of the 20S proteasome (macropain)%2C the endopeptidase complex involved in an ATP%2Fubiquitin-dependent nonlysosomal proteolytic pathway%3B in eukaryotes composed of up to 28 subunits%2C which form a highly ordered ring-shaped structure (20S ring)%3B there is a second copy of this gene%2C %3Ca href%3D%22%2Fdb%2Fcgi-bin%2Fgene_page.pl?primary_id%3DDDB_G0273909%22%3E%3Ci%3EpsmB4-2%3C%2Fi%3E…	2:2482779-2484020	0	0	0	3.79399	0	0	0	ud	ud
1147	DDB0233086	DDB_G0273165	DDB_G0273165	catalyses the endonucleolytic cleavage of apurinic or apyrimidinic sites to generate products with a 5%27-phosphate%3B there is a second copy of this gene%2C %3Ca href%3D%22%2Fdb%2Fcgi-bin%2Fgene_page.pl?primary_id%3D DDB_G0273907%22%3E%3Ci%3E DDB_G0273907%3C%2Fi%3E%3C%2Fa%3E	2:2484199-2485276	0	1.74222	1.69022	0	0	0	ud	+	+
1148	DDB0229362	DDB_G0273171	irlF-1	the kinase domain is similar to yeast IRE1 kinase required for inositol phototrophy%3B there is a second copy of this gene%2C %3Ca href%3D%22%2Fdb%2Fcgi-bin%2Fgene_page.pl?primary_id%3DDDB_G0273903%22%3E%3Ci%3EirlF-2%3C%2Fi%3E%3C%2Fa%3E	2:2486835-2491344	0	0	1.69022	0	0	0	ud	ud	+
1149	DDB0220114	DDB_G0273067	dscD-1	there is a second copy of this gene%2C %3Ca href%3D%22%2Fdb%2Fcgi-bin%2Fgene_page.pl?primary_id%3DDDB_G0273887%22%3E%3Ci%3EdscD-2%3C%2Fi%3E%3C%2Fa%3E	2:2509980-2510741	56.4502	20.9067	82.8206	77.7767	13.2513	69.7041	0.725798	1.57771	1.18817
1150	DDB0215401	DDB_G0273065	dscC-1	there is a second copy of this gene%2C %3Ca href%3D%22%2Fdb%2Fcgi-bin%2Fgene_page.pl?primary_id%3DDDB_G0273885%22%3E%3Ci%3EdscC-2%3C%2Fi%3E%3C%2Fa%3E	2:2511465-2512226	11.8842	0	8.45109	15.1759	0	4.75255	0.783098	ud	1.77822
1151	DDB0308568	DDB_G0273151	DDB_G0273151	*	2:2523859-2526131	0	0	0	0	0	1.58418	ud	ud	0
1152	DDB0229408	DDB_G0273121	pakH-1	similar to mammalian STK3 and STK4 (MST) kinases%2C and other STE20-like kinases%3B stress-responsive kinase%3B there is a second copy of this gene%2C %3Ca href%3D%22%2Fdb%2Fcgi-bin%2Fgene_page.pl?dictybaseid%3DDDB0266965%22%3EpakH-2 %3C%2Fa%3E	2:2532742-2534490	0	0	0	1.89699	0	0	0	ud	ud
1153	DDB0266971	DDB_G0273117	ublcp1-1	ortholog of the H. sapiens UBLCP1%2C a conserved protein that contains a ubiquitin and a NLI interacting factor domain%3B there is a second copy of this gene%2C %3Ca href%3D%22%2Fdb%2Fcgi-bin%2Fgene_page.pl?primary_id%3DDDB_G0273861%22%3E%3Ci%3Eublcp1-2%3C%2Fi%3E%3C%2Fa%3E	2:2537016-2538312	0	0	1.69022	0	0	1.58418	ud	ud	1.06693
1154	DDB0220009	DDB_G0273333	irlB-1	the kinase domain is similar to yeast IRE1 kinase required for inositol phototrophy	2:2539802-2544227	2.97106	3.48444	5.07065	1.89699	1.47236	1.58418	1.5662	2.36656	3.2008
1155	DDB0266877	DDB_G0295833	DDB_G0295833	there is a second copy of this gene%2C %3Ca href%3D%22%2Fdb%2Fcgi-bin%2Fgene_page.pl?primary_id%3DDDB_G0273855%22%3E%3Ci%3EDDB_G0273855%3C%2Fi%3E%3C%2Fa%3E	2:2544712-2545626	23.7685	0	8.45109	34.1459	2.94473	6.33673	0.696087	0	1.33367
1156	DDB0266884	DDB_G0273107	fip-1	interacts with filamin (abpC) and plays a role in development and phototaxis%3B there is a second copy of this gene%2C %3Ca href%3D%22%2Fgene%2FDDB_G0273839%22%3E%3Ci%3Efip-2%3C%2Fi%3E%3C%2Fa%3E	2:2554330-2560780	0	1.74222	5.07065	1.89699	1.47236	0	0	1.18328	+
1157	DDB0238337	DDB_G0273105	DDB_G0273105	introduces a double bond at the delta position of fatty acids during the biosynthesis of monounsaturated fatty acids%3B there is a second copy of this gene %3Ca href%3D%22%2Fdb%2Fcgi-bin%2Fgene_page.pl?primary_id%3DDDB_G0273837%22%3E%3Ci%3EDDB_G0273837%3C%2Fi%3E%3C%2Fa%3E	2:2562086-2564867	237.685	198.613	189.304	189.699	186.99	243.964	1.25296	1.06216	0.775951
1158	DDB0233619	DDB_G0273101	DDB_G0273101	there is a second copy of this gene%2C %3Ca href%3D%22%2Fdb%2Fcgi-bin%2Fgene_page.pl?primary_id%3DDDB_G0273831%22%3E%3Ci%3EDDB_G0273831%3C%2Fi%3E%3C%2Fa%3E	2:2569065-2575617	8.91319	0	0	3.79399	0	0	2.34929	ud	ud
1159	DDB0203032	DDB_G0273279	DDB_G0273279	*	2:2578304-2579413	0	0	0	1.89699	0	0	0	ud	ud
1160	DDB0230014	DDB_G0273099	rsmE-1	there is a second copy of this gene%2C %3Ca href%3D%22%2Fdb%2Fcgi-bin%2Fgene_page.pl?primary_id%3DDDB_G0273825%22%3E%3Ci%3ErsmE-2%3C%2Fi%3E%3C%2Fa%3E	2:2580465-2581232	5.94212	0	0	1.89699	0	0	3.13239	ud	ud
1161	DDB0308104	DDB_G0273179	DDB_G0273179	*	2:2584694-2586199	0	0	0	0	1.47236	0	ud	0	ud
1162	DDB0185117	DDB_G0273097	ptpA1-1	there is a second copy of this gene%2C %3Ca href%3D%22%2Fdb%2Fcgi-bin%2Fgene_page.pl?primary_id%3DDDB_G0273817%22%3E%3Ci%3EptpA1-2%3C%2Fi%3E%3C%2Fa%3E	2:2586710-2588480	0	0	0	0	0	1.58418	ud	ud	0
1163	DDB0305425	DDB_G0273095	DDB_G0273095	similar to human PDAP1 (PDGFA-associated protein 1)%3B there is a second copy of this gene%2C %3Ca href%3D%22%2Fdb%2Fcgi-bin%2Fgene_page.pl?primary_id%3DDDB_G0273815%22%3E %3Ci%3EDDB_G0273815%3C%2Fi%3E%3C%2Fa%3E	2:2590732-2591358	2.97106	1.74222	8.45109	3.79399	2.94473	3.16837	0.783098	0.591641	2.66733
1164	DDB0266529	DDB_G0273093	DDB_G0273093	similar to the mammalian Hypoxia up-regulated protein 1 (HYOU1)%2C a protein that plays a role in cytoprotective cellular mechanisms triggered by oxygen deprivation%3B there is a second copy of this gene%2C %3Ca href%3D%22%2Fdb%2Fcgi-bin%2Fgene_page.pl?primary_id%3DDDB_G0273813%22%3E%3Ci%3EDDB_G0273813%3C%2Fi%3E%3C%2Fa%3E	2:2591482-2594701	451.601	209.067	207.897	411.648	229.689	180.597	1.09706	0.910217	1.15116
1165	DDB0185051	DDB_G0273069	ndkC-1	catalyzes the phosphorylation of nucleoside or deoxynucleoside diphosphates into the corresponding triphosphates%3B there is a second copy of this gene%2C %3Ca href%3D%22%2Fdb%2Fcgi-bin%2Fgene_page.pl?primary_id%3DDDB_G0273805%22%3E%3Ci%3EndkC-2%3C%2Fi%3E%3C%2Fa%3E	2:2603092-2603825	56.4502	48.7822	59.1576	43.6308	55.9498	36.4362	1.29381	0.871892	1.62359
1166	DDB0346879	DDB_G0273285	DDB_G0273285	there is a second copy of this gene%2C %3Ca href%3D%22%2Fgene%2FDDB_G0273795%22%3E%3Ci%3E DDB_G0273795%3C%2Fi%3E%3C%2Fa%3E	2:2613529-2620949	163.408	121.955	99.7228	187.802	113.372	120.398	0.870108	1.07571	0.828277
1167	DDB0231725	DDB_G0273081	DDB_G0273081	similar to histidine ammonia-lyase%2C which catalyzes the reaction L-histidine %3D urocanate %2B NH%3Csub%3E3%3C%2Fsub%3E%3B there is a second copy of this gene%2C %3Ca href%3D%22gene_page.pl?primary_id%3DDDB_G0273787%22%3E%3Ci%3EDDB_G0273787%3C%2Fi%3E%3C%2Fa%3E	2:2625067-2626656	0	0	0	3.79399	1.47236	1.58418	0	0	0
1168	DDB0238431	DDB_G0273291	ddo-2	catalyzes the oxidation of neutral and basic D-amino acids into their corresponding keto acids%3B there is a second copy of this gene%2C %3Ca href%3D%22%2Fdb%2Fcgi-bin%2Fgene_page.pl?primary_id%3DDDB_G0273783%22%3E%3Ci%3Eddo-1%3C%2Fi%3E%3C%2Fa%3E	2:2628315-2629355	14.8553	19.1644	3.38043	24.6609	23.5578	4.75255	0.602383	0.813506	0.711288
1169	DDB0307530	DDB_G0273343	DDB_G0273343	*	2:2638627-2639784	2.97106	0	0	0	2.94473	0	+	0	ud
1170	DDB0191304	DDB_G0273061	cinD-1	ortholog of Saccharomyces cerevisiae Mbf1 protein%3B expressed at high level in vegetative celly and decreases sharply in early development%3B induced by cycloheximide%3B there is a second copy of this gene%2C %3Ca href%3D%22%2Fdb%2Fcgi-bin%2Fgene_page.pl?primary_id%3DDDB_G0273775%22%3E%3Ci%3EcinD-2%3C%2Fi%3E%3C%2Fa%3E	2:2640075-2640943	0	1.74222	1.69022	0	0	0	ud	+	+
1171	DDB0203044	DDB_G0273295	DDB_G0273295	*	2:2642763-2643257	23.7685	20.9067	23.663	11.382	16.196	17.426	2.08826	1.29085	1.35791
1172	DDB0203045	DDB_G0273297	DDB_G0273297	*	2:2643893-2644517	0	0	0	1.89699	0	0	0	ud	ud
1173	DDB0203049	DDB_G0273301	DDB_G0273301	*	2:2668726-2671271	2.97106	0	0	0	0	1.58418	+	ud	0
1174	DDB0168095	DDB_G0273185	DDB_G0273185	*	2:2673521-2677171	8.91319	0	0	1.89699	0	0	4.69859	ud	ud
1175	DDB0238832	DDB_G0273189	DDB_G0273189	there is a second copy of this gene%2C %3Ca href%3D%22%2Fdb%2Fcgi-bin%2Fgene_page.pl?primary_id%3DDDB_G0273745%22%3E%3Ci%3EDDB_G0273745%3C%2Fi%3E%3C%2Fa%3E	2:2679135-2681639	14.8553	13.9378	27.0435	24.6609	22.0855	25.3469	0.602383	0.631084	1.06693
1176	DDB0231068	DDB_G0273191	rps30-1	protein component of the small (40S) ribosomal subunit%3B there is another copy of this gene%2C %3Ca href%3D%22%2Fdb%2Fcgi-bin%2Fgene_page.pl?primary_id%3DDDB_G0273743%22%3E%3Ci%3Erps30-2%3C%2Fi%3E%3C%2Fa%3E	2:2681849-2682650	0	0	1.69022	0	1.47236	0	ud	0	+
1177	DDB0266866	DDB_G0273193	DDB_G0273193	shares a short region of similarity with the human gene TEX2 (expressed in testis)%3B there is a second copy of this gene%2C %3Ca href%3D%22%2Fdb%2Fcgi-bin%2Fgene_page.pl?primary_id%3DDDB_G0273739%22%3E%3Ci%3EDDB_G0273739%3C%2Fi%3E%3C%2Fa%3E	2:2684717-2686674	14.8553	10.4533	8.45109	11.382	8.83418	12.6735	1.30516	1.18328	0.666833
1178	DDB0185182	DDB_G0273059	cak1-1	similar to human CK1 and yeast YCK%3B may play a role in DNA repair	2:2688821-2690431	5.94212	1.74222	1.69022	9.48497	0	1.58418	0.626478	+	1.06693
1179	DDB0233321	DDB_G0273205	DDB_G0273205	contains an EF hand but shows little similarity to other proteins%3B there is a second copy of this gene%2C %3Ca href%3D%22%2Fdb%2Fcgi-bin%2Fgene_page.pl?primary_id%3DDDB_G0273723%22%3E%3Ci%3EDDB_G0273723%3C%2Fi%3E%3C%2Fa%3E	2:2704086-2707118	2.97106	0	0	0	1.47236	0	+	0	ud
1180	DDB0231693	DDB_G0273209	trappc10-1	ortholog of the trafficking protein particle complex subunit 10%2C part of the multisubunit TRAPP (transport protein particle) complex%3B there is a second copy of this gene%2C %3Ca href%3D%22gene_page.pl?primary_id%3DDDB_G0273719%22%3E%3Ci%3Etrappc10-2%3C%2Fi%3E%3C%2Fa%3E	2:2711050-2715761	2.97106	0	1.69022	0	0	0	+	ud	+
1181	DDB0229916	DDB_G0273213	aslA-1	highly similar to bacterial acetyl-CoA synthetase%2C which condenses acetate and CoA to acetyl-coA%3B expressed in pstAB cells and in upper and lower cups during culmination%3B there is a second copy of this gene%2C %3Ca href%3D%22%2Fdb%2Fcgi-bin%2Fgene_page.pl?primary_id%3DDDB_G0273713%22%3E%3Ci%3EaslA-2%3C%2Fi%3E%3C%2Fa%3E	2:2719022-2721057	0	0	0	1.89699	1.47236	1.58418	0	0	0
1182	DDB0348480	DDB_G0273219	DDB_G0273219	*	2:2729906-2731354	0	0	0	1.89699	1.47236	0	0	0	ud
1183	DDB0231704	DDB_G0273223	aslO-1	similar to bacterial acetyl-CoA synthetase%2C which condenses acetate and CoA to acetyl-coA%3B there is a second copy of this gene%2C %3Ca href%3D%22%2Fdb%2Fcgi-bin%2Fgene_page.pl?primary_id%3DDDB_G0273699%22%3E%3Ci%3EaslO-2%3C%2Fi%3E%3C%2Fa%3E	2:2733819-2736050	2.97106	0	1.69022	0	0	0	+	ud	+
1184	DDB0231701	DDB_G0273305	aslJ-1	similar to bacterial acetyl-CoA synthetase%2C which condenses acetate and CoA to acetyl-coA%3B there is a second copy of this gene%2C %3Ca href%3D%22%2Fdb%2Fcgi-bin%2Fgene_page.pl?primary_id%3DDDB_G0273691%22%3E%3Ci%3EaslJ-2%3C%2Fi%3E%3C%2Fa%3E	2:2743505-2745522	0	0	1.69022	0	2.94473	3.16837	ud	0	0.533466
1185	DDB0231702	DDB_G0273229	aslK-1	similar to bacterial acetyl-CoA synthetase%2C which condenses acetate and CoA to acetyl-coA%3B there is a second copy of this gene%2C %3Ca href%3D%22%2Fdb%2Fcgi-bin%2Fgene_page.pl?primary_id%3DDDB_G0273689%22%3E%3Ci%3EaslK-2%3C%2Fi%3E%3C%2Fa%3E	2:2746225-2748240	0	0	0	1.89699	1.47236	0	0	0	ud
1186	DDB0217133	DDB_G0273369	DDB_G0273369	*	2:2756320-2756628	0	1.74222	0	0	0	0	ud	+	ud
1187	DDB0217134	DDB_G0273371	DDB_G0273371	*	2:2756667-2760350	0	1.74222	1.69022	0	1.47236	0	ud	1.18328	+
1188	DDB0168127	DDB_G0273231	DDB_G0273231	*	2:2760431-2763018	0	1.74222	0	0	0	0	ud	+	ud
1189	DDB0307528	DDB_G0273233	DDB_G0273233	*	2:2763989-2765107	0	0	0	1.89699	0	0	0	ud	ud
1190	DDB0237684	DDB_G0273235	DDB_G0273235	contains 8 transmembrane domains%3B there is a second copy of this gene%2C %3Ca href%3D%22%2Fdb%2Fcgi-bin%2Fgene_page.pl?primary_id%3DDDB_G0273675%22%3E%3Ci%3EDDB_G0273675%3C%2Fi%3E%3C%2Fa%3E	2:2765356-2769268	0	0	0	0	0	1.58418	ud	ud	0
1191	DDB0214838	DDB_G0273257	comF-1	REMI mutant fails to aggregate%3B contains a predicted signal peptide%3B there is a second copy of this gene%2C %3Ca href%3D%22gene_page.pl?primary_id%3DDDB_G0273669%22%3E%3Ci%3EcomF-2%3C%2Fi%3E%3C%2Fa%3E	2:2775403-2779257	23.7685	0	0	11.382	0	0	2.08826	ud	ud
1192	DDB0185227	DDB_G0273071	vatD-1	ortholog of the D subunit of vacuolar ATP synthase that generates an acidic environment in several intracellular compartments%3B V-ATPases consist of peripheral (V1) and membrane integral (V0) heteromultimeric complexes%3B the D subunit is part of the V1 subunit%3B there is a second copy of this gene%2C %3Ca href%3D%22%2Fgene%2FDDB_G0273657%22%3E%3Ci%3EvatD-2%3C%2Fi%3E%3C%2Fa%3E	2:2787988-2789460	151.524	160.284	184.234	151.759	160.488	205.944	0.998449	0.998733	0.894582
1193	DDB0308515	DDB_G0273247	DDB_G0273247	*	2:2794534-2799419	92.1029	13.9378	70.9891	159.347	19.1407	79.2092	0.578001	0.728173	0.896223
1194	DDB0220481	DDB_G0273127	hbx5-1	there is a second copy of this gene%2C %3Ca href%3D%22%2Fdb%2Fcgi-bin%2Fgene_page.pl?primary_id%3DDDB_G0273645%22%3E%3Ci%3Ehbx5-2%3C%2Fi%3E%3C%2Fa%3E	2:2807924-2813408	0	0	0	1.89699	1.47236	0	0	0	ud
1195	DDB0217139	DDB_G0273381	DDB_G0273381	*	2:2813973-2818645	2.97106	0	0	0	0	1.58418	+	ud	0
1196	DDB0231285	DDB_G0273131	g6pd-1	ortholog of the human G6PD%3B defects in G6PD cause chronic non-spherocytic hemolytic anemia (CNSHA)%3B catalyzes the reaction D-glucose 6-phosphate %2B NADP%3Csup%3E%2B%3C%2Fsup%3E %3D D-glucono-1%2C5-lactone 6-phosphate %2B NADPH %2B H%3Csup%3E%2B%3C%2Fsup%3E%3B there is a second copy of this gene%2C %3Ca href%3D%22%2Fdb%2Fcgi-bin%2Fgene_page.pl?primary_id%3DDDB_G0273639%22%3E%3Ci%3Eg6pd-2%3C%2…	2:2821995-2823882	20.7974	6.96888	6.76087	17.0729	11.7789	11.0893	1.21815	0.591641	0.609676
1197	DDB0233283	DDB_G0273311	DDB_G0273311	contains no functional domains%3B there is a second copy of this gene%2C %3Ca href%3D%22gene_page.pl?primary_id%3DDDB_G0273637%22%3E%3Ci%3EDDB_G0273637%3C%2Fi%3E%3C%2Fa%3E	2:2829694-2830426	0	0	1.69022	0	0	0	ud	ud	+
1198	DDB0185215	DDB_G0273259	qkgA-1	member of the TKL (tyrosine kinase-like) group and the ROCO family of protein kinases%3B contains LRR%2C Roc%2C COR%2C and protein kinase domains%3B there is a second copy of this gene%2C %3Ca href%3D%22gene_page.pl?primary_id%3DDDB_G0273635%22%3E%3Ci%3EqkgA-2%3C%2Fi%3E%3C%2Fa%3E	2:2831844-2836595	14.8553	0	1.69022	0	0	1.58418	+	ud	1.06693
1199	DDB0233585	DDB_G0273383	cwc15-1	ortholog of S. pombe Cwf15 and S. cerevisiae Cwc15%2C thought to be non-essential components of an mRNA splicing complex%3B there is a second copy of this gene%2C %3Ca href%3D%22%2Fdb%2Fcgi-bin%2Fgene_page.pl?primary_id%3DDDB_G0273631%22%3E%3Ci%3Ecwc15-2%3C%2Fi%3E%3C%2Fa%3E	2:2839698-2840585	0	0	0	0	1.47236	0	ud	0	ud
1200	DDB0308502	DDB_G0273385	DDB_G0273385	there is a second copy of this gene%2C %3Ca href%3D%22%2Fgene%2FDDB_G0273629%22%3EDDB_G0273629%3C%2Fa%3E	2:2840909-2844367	2.97106	0	1.69022	0	0	0	+	ud	+
1201	DDB0185047	DDB_G0273249	hspE-1	there is a second copy of this gene%2C %3Ca href%3D%22%2Fdb%2Fcgi-bin%2Fgene_page.pl?primary_id%3DDDB_G0273623%22%3E%3Ci%3EhspE-2%3C%2Fi%3E%3C%2Fa%3E	2:2848730-2850628	193.119	177.707	187.614	157.45	175.211	137.824	1.22654	1.01424	1.36126
1202	DDB0185043	DDB_G0273251	fpaB-1	component of the SCF ubiquitin ligase complex%3B series of glycosylation reactions attaches a pentasaccharide chain to HyPro143%3B there is a second copy of this gene%2C %3Ca href%3D%22%2Fdb%2Fcgi-bin%2Fgene_page.pl?primary_id%3DDDB_G0273615%22%3E%3Ci%3EfpaB-2%3C%2Fi%3E%3C%2Fa%3E	2:2857157-2857799	8.91319	0	0	5.69098	0	0	1.5662	ud	ud
1203	DDB0232399	DDB_G0273389	psiG-1	contains a PA14 (anthrax protection antigen) domain and 6 Dictyostelium (CTDC) repeats	2:2866812-2869069	8.91319	3.48444	0	1.89699	0	0	4.69859	+	ud
1204	DDB0191354	DDB_G0273261	sigL-1	regulated by the MADS-box transcription factor SrfA during development%3B expressed in stalk cells%3B contains one EGF domain and a predicted signal peptide%3B there is a second copy of this gene%2C %3Ca href%3D%22gene_page.pl?primary_id%3DDDB_G0273601%22%3E%3Ci%3EsigL-2%3C%2Fi%3E%3C%2Fa%3E	2:2871173-2872411	0	0	0	0	0	1.58418	ud	ud	0
1205	DDB0308497	DDB_G0273145	DDB_G0273145	*	2:2872889-2873953	0	0	0	0	0	1.58418	ud	ud	0
1206	DDB0302558	DDB_G0273147	DDB_G0273147	has similarity to the %3C%2Fi%3ES. cerevisisae%3C%2Fi%3E ATP10%2C a mitochondrial inner membrane protein required for assembly of the mitochondrial F1F0 ATP synthase%3B there is a second copy of this gene%2C %3Ca href%3D%22%2Fdb%2Fcgi-bin%2Fgene_page.pl?primary_id%3DDDB_G0273597%22%3E%3Ci%3EDDB_G0273597%3C%2Fi%3E%3C%2Fa%3E	2:2874426-2875405	17.8264	12.1955	10.1413	24.6609	4.41709	7.92092	0.722859	2.76099	1.28032
1207	DDB0302551	DDB_G0273149	DDB_G0273149	functions in nuclear protein import via a substrate-importin alpha-beta transport complex that passes though the nuclear pore complexes (NPC)%3B contains a N-terminal importin beta binding domain (IBB domain)%3B there is a second copy of this gene%2C %3Ca href%3D%22%2Fdb%2Fcgi-bin%2Fgene_page.pl?primary_id%3DDDB_G0273595%22%3E%3Ci%3EDDB_G0273595%3C%2Fi%3E%3C%2Fa%3E	2:2875789-2877605	17.8264	1.74222	5.07065	32.2489	1.47236	0	0.552775	1.18328	+
1208	DDB0266969	DDB_G0273451	DDB_G0273451	there is a second copy of this gene%2C %3Ca href%3D%22%2Fdb%2Fcgi-bin%2Fgene_page.pl?primary_id%3DDDB_G0273573%22%3E%3Ci%3EDDB_G0273573%3C%2Fi%3E%3C%2Fa%3E	2:2894718-2911917	20.7974	5.22666	16.9022	62.6008	4.41709	19.0102	0.332223	1.18328	0.88911
1209	DDB0266801	DDB_G0273471	dpp3-1	catalyzes the release of an N-terminal dipeptide from a peptide comprising four or more residues%2C with broad specificity%3B highly selective for Arg-Arg-2-naphthylamide%2C at pH 9.2%3B there is a second copy of this gene%2C %3Ca href%3D%22%2Fdb%2Fcgi-bin%2Fgene_page.pl?primary_id%3DDDB_G0273563%22%3E%3Ci%3Edpp3-2%3C%2Fi%3E%3C%2Fa%3E	2:2917844-2920307	0	1.74222	11.8315	0	2.94473	1.58418	ud	0.591641	7.46853
1210	DDB0237526	DDB_G0273473	DDB_G0273473	conserved hypothetical protein%3B similar to esophageal cancer associated protein%3B there is a second copy of this gene%2C %3Ca href%3D%22gene_page.pl?primary_id%3DDDB_G0273559%22%3E%3Ci%3EDDB_G0273559%3C%2Fi%3E%3C%2Fa%3E	2:2922562-2926126	29.7106	1.74222	5.07065	28.4549	7.36182	6.33673	1.04413	0.236656	0.800199
1211	DDB0231984	DDB_G0273475	dhkI-1	there is a second copy of this gene%2C %3Ca href%3D%22%2Fdb%2Fcgi-bin%2Fgene_page.pl?primary_id%3DDDB_G0295835%22%3E%3Ci%3EdhkI-2%3C%2Fi%3E%3C%2Fa%3E	2:2926565-2931880	2.97106	3.48444	1.69022	1.89699	0	1.58418	1.5662	+	1.06693
1212	DDB0217152	DDB_G0273477	DDB_G0273477	*	2:2933551-2935380	5.94212	1.74222	1.69022	1.89699	2.94473	1.58418	3.13239	0.591641	1.06693
1213	DDB0304935	DDB_G0273413	DDB_G0273413	there is a second copy of this gene%2C %3Ca href%3D%22gene_page.pl?primary_id%3DDDB_G0273551%22%3E%3Ci%3EDDB_G0273551%3C%2Fi%3E%3C%2Fa%3E	2:2940321-2941691	0	0	0	0	0	1.58418	ud	ud	0
1214	DDB0308490	DDB_G0273415	DDB_G0273415	*	2:2941844-2942917	0	0	0	0	1.47236	0	ud	0	ud
1215	DDB0346883	DDB_G0273481	DDB_G0273481	there is a second copy of this gene%2C %3Ca href%3D%22%2Fgene%2FDDB_G0273543%22%3E%3Ci%3E DDB_G0273543%3C%2Fi%3E%3C%2Fa%3E	2:2951458-2953693	0	0	1.69022	0	2.94473	0	ud	0	+
1216	DDB0308485	DDB_G0273419	DDB_G0273419	*	2:2955221-2959208	74.2765	22.6489	25.3533	43.6308	14.7236	15.8418	1.70239	1.53827	1.6004
1217	DDB0308479	DDB_G0273483	DDB_G0273483	*	2:2959446-2961113	65.3634	17.4222	5.07065	77.7767	17.6684	7.92092	0.840397	0.986068	0.64016
1218	DDB0185206	DDB_G0273445	spkA-1	member of the TKL (tyrosine kinase-like) group and the ARK (ankyrin repeat-containing kinase) family%3B kinase activity stimulated by hyperosmolarity and heat shock%3B there is a second copy of this gene%2C %3Ca href%3D%22%2Fdb%2Fcgi-bin%2Fgene_page.pl?primary_id%3DDDB_G0273531%22%3E%3Ci%3EspkA-2%3C%2Fi%3E%3C%2Fa%3E	2:2969377-2971620	2.97106	1.74222	1.69022	0	0	3.16837	+	+	0.533466
1219	DDB0308477	DDB_G0273421	DDB_G0273421	*	2:2972872-2975587	0	0	0	0	1.47236	0	ud	0	ud
1220	DDB0302490	DDB_G0273457	nit1-1	similar to mammalian NIT1%3B there is a second copy of this gene%2C %3Ca href%3D%22%2Fdb%2Fcgi-bin%2Fgene_page.pl?primary_id%3DDDB_G0273519%22%3E%3Ci%3Enit1-2%3C%2Fi%3E%3C%2Fa%3E	2:2982881-2983756	0	1.74222	0	0	0	0	ud	+	ud
1221	DDB0201562	DDB_G0273447	abpE-1	involved in pseudopod formation%3B contains an N-terminal ADF%2Fcofilin-like actin binding domain and a c-terminal SH3 domain%3B there is a second copy of this gene%2C %3Ca href%3D%22%2Fdb%2Fcgi-bin%2Fgene_page.pl?primary_id%3DDDB_G0273517%22%3E%3Ci%3EabpE-2%3C%2Fi%3E%3C%2Fa%3E	2:2984113-2985640	0	6.96888	6.76087	0	7.36182	3.16837	ud	0.946625	2.13387
1222	DDB0348458	DDB_G0273459	DDB_G0273459	*	2:2986448-2987269	11.8842	3.48444	1.69022	13.279	2.94473	3.16837	0.894969	1.18328	0.533466
1223	DDB0302487	DDB_G0273429	hpdl-1	catalyzes the reaction 4-hydroxyphenylpyruvate %2B O%3Csub%3E2%3C%2Fsub%3E %3C%3D%3E homogentisate %2B CO%3Csub%3E2%3C%2Fsub%3E%3B there is a second copy of this gene%2C %3Ca href%3D%22%2Fdb%2Fcgi-bin%2Fgene_page.pl?primary_id%3DDDB_G0273513%22%3E%3Ci%3Ehpdl-2%3C%2Fi%3E%3C%2Fa%3E	2:2988290-2989955	0	0	1.69022	0	0	1.58418	ud	ud	1.06693
1224	DDB0307534	DDB_G0273435	DDB_G0273435	*	2:2997078-2998385	0	0	1.69022	0	1.47236	0	ud	0	+
1225	DDB0234235	DDB_G0273439	ap2a1-1	there is a second copy of this gene%2C %3Ca href%3D%22%2Fdb%2Fcgi-bin%2Fgene_page.pl?primary_id%3DDDB_G0273501%22%3E%3Ci%3Eap2a1-2%3C%2Fi%3E%3C%2Fa%3E	2:3000942-3004624	26.7396	6.96888	8.45109	43.6308	13.2513	12.6735	0.612859	0.525903	0.666833
1226	DDB0203357	DDB_G0273463	DDB_G0273463	*	2:3006071-3007438	2.97106	1.74222	1.69022	3.79399	0	3.16837	0.783098	+	0.533466
1227	DDB0308465	DDB_G0273441	DDB_G0273441	*	2:3008502-3011008	0	0	0	0	1.47236	1.58418	ud	0	0
1228	DDB0302661	DDB_G0273631	cwc15-2	ortholog of S. pombe Cwf15 and S. cerevisiae Cwc15%2C thought to be non-essential components of an mRNA splicing complex%3B there is a second copy of this gene%2C %3Ca href%3D%22%2Fdb%2Fcgi-bin%2Fgene_page.pl?primary_id%3DDDB_G0273383%22%3E%3Ci%3Ecwc15-1%3C%2Fi%3E%3C%2Fa%3E	2:3191201-3192088	0	0	1.69022	0	0	0	ud	ud	+
1229	DDB0231387	DDB_G0274375	fba	catalyzes the reaction fructose-1%2C6-bisphosphate %3C%3D%3E dihydroxy-acetone-phosphate %2B D-glyceraldehyde-3-phosphate%3B expressed in pstAB cells and in upper cup during culmination	2:3777877-3779287	2.97106	12.1955	6.76087	3.79399	4.41709	9.5051	0.783098	2.76099	0.711288
1230	DDB0308969	DDB_G0274757	DDB_G0274757	*	2:3781238-3782033	8.91319	5.22666	1.69022	3.79399	4.41709	3.16837	2.34929	1.18328	0.533466
1231	DDB0231868	DDB_G0274373	gtr1	distant relative of CAZy family GT4%3B contains a central glycosyltransferase domain and a C-terminal sulfotransferase domain	2:3782580-3786646	14.8553	15.68	8.45109	17.0729	17.6684	3.16837	0.870108	0.887461	2.66733
1232	DDB0231330	DDB_G0274371	mpheS	catalyzes the reaction ATP %2B L-phenylalanine %2B tRNAPhe %3D AMP %2B diphosphate %2B L-phenylalanyl-tRNAPhe	2:3786786-3788150	5.94212	1.74222	1.69022	0	0	0	+	+	+
1233	DDB0346894	DDB_G0274771	DDB_G0274771	*	2:3788355-3789149	0	1.74222	0	0	0	0	ud	+	ud
1234	DDB0267142	DDB_G0274367	DDB_G0274367	ortholog of mammalian CWF19l2 and S.pombe cwf19	2:3791790-3794477	0	0	0	0	1.47236	0	ud	0	ud
1235	DDB0231856	DDB_G0274773	fslH	similar to the G-protein coupled receptors%3B contains 7 putative transmembrane domains and a putative signal peptide	2:3799719-3801901	0	0	0	3.79399	0	0	0	ud	ud
1236	DDB0233545	DDB_G0274361	prpf38a	contains a conserved PRP38 domain involved in mRNA splicing in yeast	2:3801963-3803636	0	1.74222	0	0	1.47236	0	ud	1.18328	ud
1237	DDB0233285	DDB_G0274775	phdI	highly similar to Entamoeba histolytica PH domain proteins	2:3804521-3806675	5.94212	5.22666	11.8315	3.79399	5.88945	4.75255	1.5662	0.887461	2.48951
1238	DDB0185089	DDB_G0274597	ctnA	component of the counting factor complex%2C which includes CF60%2C CF50%2C CF45-1%2C and CtnA (countin)	2:3807703-3808566	5.94212	5.22666	11.8315	11.382	5.88945	6.33673	0.522065	0.887461	1.86713
1239	DDB0233088	DDB_G0274777	DDB_G0274777	similar to Dna2%2C a DNA replication factor required for Okazaki fragment processing and involved in DNA repair pathways	2:3809416-3815083	5.94212	3.48444	13.5217	13.279	0	3.16837	0.447484	+	4.26773
1240	DDB0237507	DDB_G0274359	cbpK	putative Ca2%2B-binding protein with 4 putative EF-hands%3B belongs to the frequenins%2C a family of myristoyl-switch calcium-binding proteins	2:3815183-3815868	5.94212	6.96888	1.69022	0	4.41709	0	+	1.57771	+
1241	DDB0308242	DDB_G0274779	DDB_G0274779	contains a predicted signal peptide%3B similar to D. purpureum protein	2:3818302-3818844	0	1.74222	3.38043	0	1.47236	0	ud	1.18328	+
1242	DDB0185123	DDB_G0274595	catA	catalyzes the reaction 2H%3Csub%3E2%3C%2Fsub%3EO%3Csub%3E2%3C%2Fsub%3E %2B catalase %3D%3E 2H%3Csub%3E2%3C%2Fsub%3EO %2B O%3Csub%3E2%3C%2Fsub%3E%3B expressed throughout development%3B expression restricted to prestalk cells during post-aggregation%3Cbr%2F%3E %3Cb%3ENomenclature conflict:%3C%2Fb%3E Do not confuse the acrA gene encoding the late development adenylate cyclase ACR with the genetic lo…	2:3823148-3824719	326.817	324.053	370.158	341.459	337.171	361.194	0.957119	0.961093	1.02482
1243	DDB0237510	DDB_G0274781	DDB_G0274781	contains three EF hands%3B similar to mammalian neuron specific calcium-binding protein hippocalcin%3B belongs to the frequenins%2C a family of myristoyl-switch calcium-binding proteins	2:3825256-3826396	68.3344	38.3289	55.7772	58.8068	39.7538	64.9515	1.16202	0.964155	0.858751
1244	DDB0304489	DDB_G0274349	DDB_G0274349	*	2:3833248-3835236	0	0	0	0	0	1.58418	ud	ud	0
1245	DDB0307228	DDB_G0274347	DDB_G0274347	*	2:3836054-3838168	0	0	3.38043	0	0	1.58418	ud	ud	2.13387
1246	DDB0307242	DDB_G0274789	DDB_G0274789	*	2:3841237-3847770	0	3.48444	6.76087	0	7.36182	3.16837	ud	0.473313	2.13387
1247	DDB0266456	DDB_G0274791	commd5	belongs to a family of conserved mammalian HCaRG (hypertension-related%2C calcium-regulated gene) proteins	2:3853864-3854650	2.97106	1.74222	1.69022	1.89699	1.47236	0	1.5662	1.18328	+
1248	DDB0308624	DDB_G0274793	DDB_G0274793	*	2:3855208-3856917	0	0	0	0	1.47236	1.58418	ud	0	0
1249	DDB0233894	DDB_G0274795	DDB_G0274795	very similar to mammalian USP48%3B ubiquitin-specific protease catalyzes the hydrolysis of various forms of polymeric ubiquitin sequences and removes ubiquitin from larger groups	2:3857138-3861389	2.97106	1.74222	1.69022	1.89699	1.47236	6.33673	1.5662	1.18328	0.266733
1250	DDB0266806	DDB_G0274591	dolpp1	catalyzes the reaction dolichyl diphosphate %2B H%3Csub%3E2%3C%2Fsub%3EO %3D dolichyl phosphate %2B phosphate%3B contains 4 putative transmembrane domains	2:3864574-3865377	2.97106	1.74222	0	9.48497	1.47236	1.58418	0.313239	1.18328	0
1251	DDB0237712	DDB_G0274587	nup62	ortholog of the 62 kDa nucleoporin%2C an essential component of the nuclear pore complex	2:3866512-3868750	20.7974	20.9067	13.5217	11.382	17.6684	14.2577	1.82723	1.18328	0.948385
1252	DDB0237713	DDB_G0274585	DDB_G0274585	similar to %3Ci%3EA. thaliana%3C%2Fi%3E short chain specific acyl-Coa oxidase ACX4%2C which catalyzes the first step of peroxisomal fatty acid beta-oxidation	2:3869123-3870494	0	0	0	0	0	6.33673	ud	ud	0
1253	DDB0219982	DDB_G0274121	abcA4	full transporter%2C consisting of two ABC domains and two transmembrane domains	2:3872948-3877884	2.97106	0	0	0	0	0	+	ud	ud
1254	DDB0219979	DDB_G0274579	pitB	*	2:3878722-3880037	0	0	0	0	1.47236	0	ud	0	ud
1255	DDB0233439	DDB_G0274797	aqr	ortholog of the mammalian aquarius (AQR) protein%2C an intron-binding spliceosomal protein required to link pre-mRNA splicing and snoRNP (small nucleolar ribonucleoprotein) biogenesis	2:3881369-3886140	11.8842	5.22666	3.38043	17.0729	7.36182	3.16837	0.696087	0.709969	1.06693
1256	DDB0235141	DDB_G0274331	DDB_G0274331	*	2:3887023-3888186	148.553	141.12	147.049	153.656	160.488	193.27	0.966787	0.879319	0.760845
1257	DDB0307545	DDB_G0274335	DDB_G0274335	*	2:3889250-3890260	2.97106	0	0	0	0	0	+	ud	ud
1258	DDB0305429	DDB_G0274339	DDB_G0274339	belongs to the thiolase family%3B similar to human ACAA1	2:3898333-3899689	47.537	59.2355	65.9185	49.3218	58.8945	69.7041	0.963812	1.00579	0.94569
1259	DDB0307227	DDB_G0274341	DDB_G0274341	*	2:3900148-3902832	8.91319	0	0	15.1759	4.41709	1.58418	0.587323	0	0
1260	DDB0305475	DDB_G0274345	DDB_G0274345	belongs to the band 7 proteins%2C integral membrane proteins that ares thought to regulate cation conductance%3B stomatin is an erythrocyte membrane protein%3B contains an N-terminal transmembrane domain that might be a signal sequence	2:3908527-3909871	5.94212	1.74222	5.07065	7.58797	2.94473	3.16837	0.783098	0.591641	1.6004
1261	DDB0203302	DDB_G0274745	DDB_G0274745	*	2:3918064-3919323	0	1.74222	1.69022	0	0	1.58418	ud	+	1.06693
1262	DDB0302379	DDB_G0274327	DDB_G0274327	ortholog of S. cerevisiae SPN1 (ISW1)%2C a probable transcriptional elongation factor	2:3920096-3922148	2.97106	0	1.69022	1.89699	1.47236	3.16837	1.5662	0	0.533466
1263	DDB0231849	DDB_G0274741	gnt15	CAZy family GT49%3B similar to vertebrate acetylglucosaminyltransferase-like protein (LARGE)%3B essential for development	2:3925969-3927744	0	6.96888	10.1413	3.79399	8.83418	9.5051	0	0.788854	1.06693
1264	DDB0266618	DDB_G0274805	mimd	has limited similarity to human MTSS1 (MeTastaSis Suppressor protein 1)%3B contains a MIM domain and a C-terminal SH3 domain	2:3936489-3938415	2.97106	1.74222	1.69022	1.89699	1.47236	0	1.5662	1.18328	+
1265	DDB0238775	DDB_G0274311	DDB_G0274311	similar to the mammalian NADH dehydrogenase [ubiquinone] 1 alpha subcomplex subunit 13 (NDUFA13)%3B contains one predicted transmembrane domain	2:3938972-3939599	23.7685	1.74222	18.5924	26.5579	5.88945	15.8418	0.894969	0.29582	1.17363
1266	DDB0237666	DDB_G0274313	pex4	ortholog of peroxin 4%2C a peroxisomal ubiquitin conjugating enzyme required for peroxisomal matrix protein import and peroxisome biogenesis	2:3939967-3940520	2.97106	0	0	1.89699	0	1.58418	1.5662	ud	0
1267	DDB0307544	DDB_G0274317	DDB_G0274317	*	2:3944535-3945986	2.97106	0	0	1.89699	0	1.58418	1.5662	ud	0
1268	DDB0308130	DDB_G0274807	DDB_G0274807	*	2:3946871-3948811	2.97106	12.1955	0	0	1.47236	0	+	8.28297	ud
1269	DDB0232199	DDB_G0274809	mppA1	part of a complex that removes the transit peptide from the precursor form of proteins imported from the cytoplasm across the mitochondrial inner membrane%3B consists of an alpha and a beta (%3Ca href%3D%22%2Fdb%2Fcgi-bin%2Fgene_page.pl?primary_id%3DDDB_G0288777%22%3E%3Ci%3EmppB%3C%2Fi%3E%3C%2Fa%3E) subunit%3B there is another alpha subunit%2C %3Ca href%3D%22%2Fdb%2Fcgi-bin%2Fgene_page.pl?primary…	2:3949604-3951568	0	0	0	0	2.94473	0	ud	0	ud
1270	DDB0185086	DDB_G0274575	myoK	*	2:3960245-3963050	2.97106	1.74222	8.45109	3.79399	1.47236	11.0893	0.783098	1.18328	0.762095
1271	DDB0233813	DDB_G0274813	DDB_G0274813	conserved protein%2C mainly among fungi and plants	2:3971713-3974843	2.97106	0	0	0	1.47236	1.58418	+	0	0
1272	DDB0233811	DDB_G0274815	dlcB	dynein is a multisubunit microtubule-dependent motor enzyme that acts as a motor for the intracellular retrograde motility of vesicles and organelles along microtubules	2:3974977-3975525	2.97106	6.96888	10.1413	3.79399	4.41709	9.5051	0.783098	1.57771	1.06693
1273	DDB0233814	DDB_G0274571	mmgt	ortholog of the magnesium transporter MMGT1%2C contains a putative signal sequence and one transmembrane domain	2:3975881-3976547	2.97106	3.48444	5.07065	3.79399	1.47236	3.16837	0.783098	2.36656	1.6004
1274	DDB0185013	DDB_G0274569	acgA	single transmembrane adenylyl cyclase expressed during spore germination	2:3977236-3980011	0	1.74222	0	1.89699	0	0	0	+	ud
1275	DDB0266558	DDB_G0274565	erh	ortholog of the conserved ERH protein (Enhancer of Rudimentary Homolog) that might play a role in the cell cycle	2:3998159-3998902	11.8842	0	3.38043	3.79399	2.94473	4.75255	3.13239	0	0.711288
1276	DDB0217496	DDB_G0274823	DDB_G0274823	*	2:4001854-4003873	0	1.74222	0	0	0	1.58418	ud	+	0
1277	DDB0307225	DDB_G0274275	DDB_G0274275	*	2:4012481-4022919	2.97106	3.48444	5.07065	1.89699	0	3.16837	1.5662	+	1.6004
1278	DDB0347953	DDB_G0274731	DDB_G0274731	conserved in Dictyostelium%3B contains 7 FNIP repeat regions	2:4029040-4030737	0	0	0	0	0	1.58418	ud	ud	0
1279	DDB0308617	DDB_G0274277	DDB_G0274277	*	2:4031010-4034366	0	0	0	1.89699	0	0	0	ud	ud
1280	DDB0305401	DDB_G0274833	mapksp1	ortholog of human MAPKSP1 which is an adaptor protein required for MAPK signaling and ERK1%2F2 activation	2:4072005-4073042	8.91319	17.4222	13.5217	24.6609	13.2513	12.6735	0.36143	1.31476	1.06693
1281	DDB0185198	DDB_G0274605	gefR	guanine nucleotide exchange factor required for maximal activation of RasG%3Cbr%2F%3E %3Cb%3ENomenclature conflict%3C%2Fb%3E: gefR was originally named RasGEFA in the Insall lab%2C as it was the second RasGEF (after aimless) to be identified there. When aimless (aleA) was renamed gefA to make the nomenclature consistent and systematic%2C RasGEFA was renamed gefR. All published literature refers t…	2:4075525-4080816	0	3.48444	0	1.89699	4.41709	1.58418	0	0.788854	0
1282	DDB0217503	DDB_G0274835	DDB_G0274835	*	2:4088247-4088869	2.97106	1.74222	0	1.89699	2.94473	3.16837	1.5662	0.591641	0
1283	DDB0220030	DDB_G0274103	ggtA	CAZy family GT24%3B catalyzes N-linked glucosylation%3B REMI mutant forms aberrant fruiting bodies%2C see %3Ca href%3D%22http:%2F%2Fwiki.dictybase.org%2Fdictywiki%2Findex.php%2FGgtA%22%3Ecommunity annotation%3C%2Fa%3E	2:4091903-4097175	392.18	337.991	211.277	320.592	272.387	212.281	1.2233	1.24085	0.995273
1284	DDB0233289	DDB_G0274301	DDB_G0274301	*	2:4097612-4100491	0	0	0	1.89699	0	1.58418	0	ud	0
1285	DDB0307542	DDB_G0274259	DDB_G0274259	*	2:4126091-4129676	14.8553	0	6.76087	9.48497	1.47236	7.92092	1.5662	0	0.853546
1286	DDB0308111	DDB_G0274261	DDB_G0274261	*	2:4129800-4131107	0	0	1.69022	0	0	0	ud	ud	+
1287	DDB0308112	DDB_G0274265	DDB_G0274265	*	2:4139227-4141170	0	3.48444	0	9.48497	0	1.58418	0	+	0
1288	DDB0203255	DDB_G0274709	DDB_G0274709	*	2:4143039-4143496	2.97106	6.96888	6.76087	3.79399	4.41709	4.75255	0.783098	1.57771	1.42258
1289	DDB0230208	DDB_G0274559	udkB	catalyzes the reaction ATP %2B uridine %3C%3D%3E ADP %2B UMP	2:4144032-4144859	14.8553	19.1644	20.2826	24.6609	25.0302	28.5153	0.602383	0.765653	0.711288
1290	DDB0231859	DDB_G0274707	gpt5	contains a catalytic domain similar to the lysosomal enzyme GlcNAc-alpha-1-phosphotransferase	2:4151111-4152471	0	3.48444	1.69022	0	1.47236	0	ud	2.36656	+
1291	DDB0307224	DDB_G0274249	DDB_G0274249	*	2:4154286-4154785	20.7974	15.68	16.9022	13.279	17.6684	17.426	1.5662	0.887461	0.969939
1292	DDB0234266	DDB_G0274553	vatH	ortholog of the H subunit of vacuolar ATP synthase that generates an acidic environment in several intracellular compartments%3B V-ATPases consist of peripheral (V1) and membrane integral (V0) heteromultimeric complexes%3B the H subunit is part of the V1 subunit	2:4167400-4169395	56.4502	34.8444	35.4946	55.0128	48.588	38.0204	1.02613	0.71714	0.933566
1293	DDB0307554	DDB_G0274845	DDB_G0274845	*	2:4169606-4173217	2.97106	0	1.69022	0	0	0	+	ud	+
1294	DDB0185208	DDB_G0274109	paxB	paxillin homolog containing 4 highly conserved LIM domains and 4 paxillin LD domains%3B involved in adhesion%2C culmination and cell sorting%2C slug formation and migration%2C and endocytosis	2:4174381-4176090	0	0	5.07065	0	0	9.5051	ud	ud	0.533466
1295	DDB0305227	DDB_G0274847	DDB_G0274847	*	2:4177568-4183467	2.97106	0	0	0	0	0	+	ud	ud
1296	DDB0306115	DDB_G0274703	DDB_G0274703	contains 3 predicted coiled-coil regions	2:4184904-4187897	0	0	0	1.89699	0	0	0	ud	ud
1297	DDB0217512	DDB_G0274851	DDB_G0274851	*	2:4189825-4192986	0	1.74222	1.69022	1.89699	2.94473	6.33673	0	0.591641	0.266733
1298	DDB0305228	DDB_G0274549	DDB_G0274549	contains a central%2C single transmembrane domain	2:4195122-4195749	101.016	109.76	40.5652	70.1888	27.9749	22.1786	1.43921	3.92351	1.82903
1299	DDB0266841	DDB_G0274695	DDB_G0274695	ortholog of human CD2 binding protein%2Fproline-serine-threonine phosphatase-interacting protein 1	2:4207853-4209433	0	0	0	0	1.47236	0	ud	0	ud
1300	DDB0308625	DDB_G0274853	DDB_G0274853	*	2:4210021-4212112	2.97106	0	0	1.89699	1.47236	0	1.5662	0	ud
1301	DDB0305016	DDB_G0274859	prdx4	expressed in prespore cells%3B ortholog of peroxiredoxin 4%3B catalyzes the reaction reduced thioredoxin %2B H%3Csub%3E2%3C%2Fsub%3EO%3Csub%3E2%3C%2Fsub%3E %3C%3D%3E oxidized thioredoxin %2B H%3Csub%3E2%3C%2Fsub%3EO	2:4213176-4214537	35.6527	34.8444	35.4946	37.9399	23.5578	33.2679	0.939717	1.4791	1.06693
1302	DDB0233846	DDB_G0274243	gacF	*	2:4221285-4224896	0	0	0	1.89699	0	0	0	ud	ud
1303	DDB0234173	DDB_G0274239	eIF1	EIF1%2FSUI1 ortholog%2C the eukaryotic initiation factor 1 involved in recognition of the initiator codon	2:4232211-4232806	5.94212	1.74222	1.69022	1.89699	2.94473	1.58418	3.13239	0.591641	1.06693
1304	DDB0307240	DDB_G0274687	DDB_G0274687	*	2:4246508-4249696	0	1.74222	0	0	0	0	ud	+	ud
1305	DDB0305236	DDB_G0274537	DDB_G0274537	contains a sac phosphatase domain%2C similar to D. discoideum sac1%3B similar to D. purpureum protein	2:4257363-4261957	0	0	0	3.79399	0	3.16837	0	ud	0
1306	DDB0305434	DDB_G0274871	hgsB	homolog of human HMGCS1%3B catalyzes the reaction acetyl-CoA %2B H2O %2B acetoacetyl-CoA %3D (S)-3-hydroxy-3-methylglutaryl-CoA %2B CoA%3B contains a predicted peroxisomal targeting signal	2:4273673-4275158	5.94212	0	0	5.69098	0	0	1.04413	ud	ud
1307	DDB0238044	DDB_G0274527	DDB_G0274527	very similar to bacterial and protozoan cobalamin synthesis proteins	2:4275808-4277314	0	6.96888	1.69022	0	16.196	7.92092	ud	0.430284	0.213387
1308	DDB0185204	DDB_G0274603	kif9	orphan kinesin: does not belong to the 14 characterized kinesin families (see %3Ca target %3D%22new%22 href %3D%22http:%2F%2Fwww.proweb.org%2Fkinesin%2FNomenclature_Details.html%22%3Ekinesin nomenclature%3C%2Fa%3E)	2:4280121-4283887	2.97106	0	0	3.79399	0	1.58418	0.783098	ud	0
1309	DDB0185201	DDB_G0274125	gpgA	*	2:4285182-4285557	17.8264	0	5.07065	15.1759	7.36182	1.58418	1.17465	0	3.2008
1310	DDB0233759	DDB_G0274523	DDB_G0274523	*	2:4286028-4288952	0	0	1.69022	0	0	3.16837	ud	ud	0.533466
1311	DDB0231423	DDB_G0274519	napA	*	2:4292502-4296245	47.537	31.36	57.4674	47.4248	41.2262	41.1888	1.00236	0.760681	1.39522
1312	DDB0238080	DDB_G0274873	pex19	putative ortholog of peroxin 19%2C required for peroxisome biogenesis%3B mutations in human homolog cause peroxisomal disorders	2:4308167-4309355	0	0	0	0	1.47236	0	ud	0	ud
1313	DDB0308622	DDB_G0274513	DDB_G0274513	*	2:4309796-4311466	0	0	0	1.89699	1.47236	0	0	0	ud
1314	DDB0304711	DDB_G0274875	rnf160	putative ortholog of mammalian RNF160	2:4311743-4317597	8.91319	0	0	1.89699	0	0	4.69859	ud	ud
1315	DDB0185229	DDB_G0274107	sfbA	*	2:4320828-4322705	23.7685	10.4533	10.1413	20.8669	11.7789	9.5051	1.13905	0.887461	1.06693
1316	DDB0307243	DDB_G0274879	DDB_G0274879	*	2:4324545-4330064	0	0	0	1.89699	0	0	0	ud	ud
1317	DDB0266715	DDB_G0274511	DDB_G0274511	ortholog of vitellogenic carboxypeptidase%2C a conserved serine carboxypeptidase expressed in mosquito ovaries%3B contains a predicted signal peptide	2:4330307-4332238	0	0	1.69022	0	0	0	ud	ud	+
1318	DDB0267069	DDB_G0274885	cdc73	component of the conserved Paf1 complex%2C a multifunctional complex%2C involved in histone methylation and plays a role in RNA elongation and processing%3B defects in human CDC73 cause hyperparathyroidism-jaw tumor syndrome (HPT-JT)%2C parathyroid carcinoma%2C and hyperparathyroidism (FIHP)	2:4342175-4344320	0	1.74222	3.38043	1.89699	1.47236	1.58418	0	1.18328	2.13387
1319	DDB0217531	DDB_G0274887	DDB_G0274887	*	2:4345083-4346462	0	1.74222	3.38043	1.89699	1.47236	1.58418	0	1.18328	2.13387
1320	DDB0238208	DDB_G0274893	DDB_G0274893	conserved protein	2:4359088-4362010	5.94212	0	1.69022	13.279	0	1.58418	0.447484	ud	1.06693
1321	DDB0307360	DDB_G0274897	DDB_G0274897	contains one coiled-coil domain	2:4364366-4367779	0	0	0	0	1.47236	0	ud	0	ud
1322	DDB0308620	DDB_G0274379	DDB_G0274379	*	2:4375605-4376528	8.91319	5.22666	6.76087	9.48497	5.88945	4.75255	0.939717	0.887461	1.42258
1323	DDB0307359	DDB_G0274495	DDB_G0274495	contains one HTTM (horizontally transferred transmembrane) domain%3B contains 5 transmembrane domains	2:4387839-4390473	2.97106	0	0	3.79399	1.47236	3.16837	0.783098	0	0
1324	DDB0217538	DDB_G0274901	DDB_G0274901	*	2:4391451-4392827	0	0	0	1.89699	0	0	0	ud	ud
1325	DDB0346852	DDB_G0274903	DDB_G0274903	*	2:4393027-4393815	2.97106	1.74222	0	0	2.94473	3.16837	+	0.591641	0
1326	DDB0203216	DDB_G0274669	DDB_G0274669	*	2:4395991-4396991	0	1.74222	1.69022	0	1.47236	0	ud	1.18328	+
1327	DDB0232265	DDB_G0274493	lig1	ATP-dependent DNA ligase%3B required for the ligation of Okazaki fragments during lagging-strand DNA synthesis	2:4400712-4404415	0	1.74222	1.69022	0	1.47236	0	ud	1.18328	+
1328	DDB0305910	DDB_G0274491	DDB_G0274491	similar to human L antigen family member 3 (LAGE3)%3Cbr%3E%3Cbr%3E %3Cb%3ECommunity annotation:%3C%2Fb%3E DDB G0274491 codes for a small protein with significant similarities to %22L antigen%22 and pcc1. Pcc1 is a gene identified in yeast%2C which is not essential%3B however%2C mutant cells grow very slowly. In conditional pcc1 mutants at the restrictive temperature there is an increase of cells …	2:4404875-4405433	2.97106	0	0	0	0	0	+	ud	ud
1329	DDB0307237	DDB_G0274487	DDB_G0274487	*	2:4406975-4408642	0	0	0	3.79399	0	0	0	ud	ud
1330	DDB0305430	DDB_G0274663	DDB_G0274663	similar to human PRSS16 (thymus-specific serine protease)%3B contains a putative signal peptide	2:4408799-4410262	5.94212	0	0	3.79399	1.47236	0	1.5662	0	ud
1331	DDB0231658	DDB_G0274661	DDB_G0274661	expressed in prespore cells	2:4411951-4412526	8.91319	19.1644	38.875	13.279	19.1407	25.3469	0.671227	1.00124	1.53372
1332	DDB0217541	DDB_G0274907	DDB_G0274907	*	2:4412777-4416227	2.97106	0	0	0	0	0	+	ud	ud
1333	DDB0308129	DDB_G0274485	DDB_G0274485	*	2:4416444-4417091	0	0	3.38043	0	0	1.58418	ud	ud	2.13387
1334	DDB0307236	DDB_G0274483	DDB_G0274483	*	2:4423293-4428420	0	1.74222	1.69022	0	0	0	ud	+	+
1335	DDB0346850	DDB_G0274659	DDB_G0274659	*	2:4429085-4430625	0	0	0	3.79399	0	0	0	ud	ud
1336	DDB0191233	DDB_G0274115	abcG12	half transporter%2C consisting of one ABC domain and one transmembrane domain	2:4432128-4434435	0	0	0	1.89699	0	0	0	ud	ud
1337	DDB0191232	DDB_G0274117	abcG8	half transporter%2C consisting of one ABC domain and one transmembrane domain	2:4435257-4437528	0	0	0	1.89699	0	0	0	ud	ud
1338	DDB0266497	DDB_G0274481	DDB_G0274481	similar to mammalian XPR1%2C which may confer susceptibility to infection with murine leukaemia viruses%3B also similar to yeast SYG1%2C a G-protein associated signal transduction protein%2C and plant PHO1%2C that may be involved in phosphate transport	2:4437706-4440971	2.97106	1.74222	3.38043	0	7.36182	6.33673	+	0.236656	0.533466
1339	DDB0233688	DDB_G0274657	DDB_G0274657	related to glutaredoxin%2C which functions as an electron carrier in the glutathione-dependent synthesis of deoxyribonucleotides	2:4453801-4454676	0	0	0	1.89699	0	0	0	ud	ud
1340	DDB0234199	DDB_G0274917	vps13B	similar to S. cerevisiae VPS13%2C involved in vacuolar protein sorting and protein-Golgi retention	2:4457216-4475690	0	0	6.76087	1.89699	5.88945	3.16837	0	0	2.13387
1341	DDB0346818	DDB_G0274921	DDB_G0274921	*	2:4488656-4489805	0	3.48444	0	0	0	1.58418	ud	+	0
1342	DDB0203204	DDB_G0274653	DDB_G0274653	*	2:4491792-4493969	5.94212	5.22666	5.07065	1.89699	2.94473	4.75255	3.13239	1.77492	1.06693
1343	DDB0307548	DDB_G0274461	DDB_G0274461	*	2:4508759-4509952	0	1.74222	0	0	0	0	ud	+	ud
1344	DDB0191364	DDB_G0274111	pfkA	catalyzes the reaction ATP %2B D-fructose 6-phosphate %3C%3D%3E ADP %2B D-fructose 1%2C6-bisphosphate%3B the %3Ci%3EDictyostelium%3C%2Fi%3E PFK has been found to be a non-allosteric enzyme that binds to tubulin and inhibits tubulin polymerization	2:4510635-4513139	11.8842	0	1.69022	7.58797	0	0	1.5662	ud	+
1345	DDB0307559	DDB_G0274923	DDB_G0274923	*	2:4513889-4516210	0	3.48444	0	3.79399	2.94473	4.75255	0	1.18328	0
1346	DDB0266667	DDB_G0274457	coq9	ortholog of the conserved COQ9%2C a protein which in %3Ci%3ES. cerevisiae%3C%2Fi%3E is required for ubiquinone (coenzyme Q) biosynthesis	2:4525163-4526298	0	0	1.69022	1.89699	1.47236	0	0	0	+
1347	DDB0185049	DDB_G0274455	myoI	similar to the conserved MYO7A%3B unconventional myosin required in %3Ci%3EDictyostelium%3C%2Fi%3E for phagocytosis and substrate adhesion	2:4534415-4541848	2.97106	5.22666	16.9022	36.0429	14.7236	44.3571	0.0824313	0.354984	0.381047
1348	DDB0167656	DDB_G0274453	DDB_G0274453	*	2:4547444-4548019	0	1.74222	0	0	0	0	ud	+	ud
1349	DDB0185194	DDB_G0274101	dokA	*	2:4563185-4568200	0	1.74222	1.69022	0	1.47236	0	ud	1.18328	+
1350	DDB0185221	DDB_G0274123	pyd3	*	2:4571492-4572853	0	0	0	1.89699	0	0	0	ud	ud
1351	DDB0231358	DDB_G0274449	scsB	catalyzes the reaction GTP %2B succinate %2B CoA %3D GDP %2B phosphate %2B succinyl-CoA	2:4574977-4576552	2.97106	3.48444	5.07065	3.79399	2.94473	1.58418	0.783098	1.18328	3.2008
1352	DDB0304396	DDB_G0274447	psmG2	conserved chaperone protein%2C which promotes assembly of the 20S proteasome%3B may form a dimer with psmG1 and act in concert with psmG3%2FpsmG4	2:4577027-4578042	0	1.74222	3.38043	0	1.47236	0	ud	1.18328	+
1353	DDB0266951	DDB_G0274443	med30	putative and poorly conserved mediator of RNA polymerase II transcription subunit 30%3B the mediator complex functions as a bridge to convey information from gene-specific regulatory proteins to the basal RNA polymerase II transcription machinery	2:4579134-4579992	0	0	0	1.89699	0	0	0	ud	ud
1354	DDB0266730	DDB_G0274941	omt2	*	2:4581583-4582705	0	1.74222	1.69022	0	0	1.58418	ud	+	1.06693
1355	DDB0232400	DDB_G0274441	psiL	contains a signal peptide%2C a PA14 (anthrax protection antigen) domain%2C 4 Dictyostelium (CTDC) repeats and a C-terminal transmembrane domain	2:4588497-4591176	0	3.48444	10.1413	5.69098	2.94473	6.33673	0	1.18328	1.6004
1356	DDB0185202	DDB_G0274113	rpl8	protein component of the large (60S) ribosomal subunit%3B ribosomal protein L8 homolog	2:4593609-4595098	74.2765	217.778	184.234	77.7767	191.407	232.875	0.954997	1.13777	0.791127
1357	DDB0266823	DDB_G0274439	DDB_G0274439	in E. coli%2C bolA plays a role in general stress response and affects cellular morphogenesis%3B this protein is about 50 amino acids shorter on the amino terminus compared to homologs	2:4596108-4596426	0	0	1.69022	0	0	0	ud	ud	+
1358	DDB0217562	DDB_G0274947	DDB_G0274947	*	2:4598646-4603284	0	0	0	0	0	1.58418	ud	ud	0
1359	DDB0346814	DDB_G0274429	DDB_G0274429	*	2:4607655-4612543	11.8842	10.4533	3.38043	5.69098	7.36182	1.58418	2.08826	1.41994	2.13387
1360	DDB0307233	DDB_G0274427	DDB_G0274427	*	2:4613288-4618186	8.91319	13.9378	16.9022	1.89699	16.196	6.33673	4.69859	0.860568	2.66733
1361	DDB0304660	DDB_G0274425	DDB_G0274425	the protein phosphatase 2C-related domain occurs in protein phosphatase 2C (PPC2) as well as in other proteins%2C such as pyruvate dehydrogenase (lipoamide)]-phosphatase and adenylate cyclase	2:4618827-4623023	8.91319	3.48444	0	5.69098	2.94473	3.16837	1.5662	1.18328	0
1362	DDB0167627	DDB_G0274421	DDB_G0274421	%3Cb%3ECommunity annotation:%3C%2Fb%3E DDB_G0274421 appears to encode a DNA polymerase with closest affinities to pol I of bacteria (the Kornberg polymerase). This is a low-processivity polymerase thought to function in DNA repair. DDB_G0274421 is only marginally (2x)overexpressed in a Dicty strain in which the retinoblastoma-like gene rblA has been disrupted (Doquang et al%2C in preparation). DN…	2:4627713-4629272	0	0	1.69022	0	0	0	ud	ud	+
1363	DDB0346885	DDB_G0274631	DDB_G0274631	*	2:4645992-4648072	2.97106	0	1.69022	0	0	0	+	ud	+
1364	DDB0346896	DDB_G0274953	DDB_G0274953	*	2:4652461-4654353	11.8842	1.74222	0	7.58797	2.94473	6.33673	1.5662	0.591641	0
1365	DDB0307232	DDB_G0274407	DDB_G0274407	*	2:4661589-4663036	5.94212	1.74222	3.38043	15.1759	2.94473	6.33673	0.391549	0.591641	0.533466
1366	DDB0167609	DDB_G0274405	DDB_G0274405	*	2:4663584-4664590	0	1.74222	0	0	0	0	ud	+	ud
1367	DDB0219927	DDB_G0274627	eif3D	EIF3S7%2C and S. pombe Moe1 ortholog%2C the eukaryotic initiation factor zeta subunit%3B in human%2C binds to the 40S ribosome and promotes the binding of methionyl-tRNAi and mRNA%2C is composed of at least 12 different subunits	2:4665266-4667207	0	6.96888	5.07065	0	2.94473	7.92092	ud	2.36656	0.64016
1368	DDB0305949	DDB_G0274959	mrpl13	protein component of the mitochondrial large ribosomal subunit	2:4669717-4670400	17.8264	15.68	10.1413	20.8669	8.83418	11.0893	0.854288	1.77492	0.914514
1369	DDB0346906	DDB_G0274963	DDB_G0274963	*	2:4672730-4676440	0	1.74222	1.69022	1.89699	0	0	0	+	+
1370	DDB0233438	DDB_G0274965	DDB_G0274965	chromatin remodeling complex subunit R (CHR) protein%3B SWI2%2FSNF2 homolog	2:4676573-4680775	0	0	1.69022	0	1.47236	3.16837	ud	0	0.533466
1371	DDB0235400	DDB_G0274969	DDB_G0274969	similar to mammalian lysophosphatidic acid acyltransferase zeta (1-acylglycerol-3-phosphate O-acyltransferase 6)%3B contains 3 putative transmembrane domains	2:4689182-4691451	14.8553	8.7111	3.38043	11.382	11.7789	9.5051	1.30516	0.739551	0.355644
1372	DDB0267091	DDB_G0274395	adcB	*	2:4691677-4693839	35.6527	31.36	50.7065	26.5579	29.4473	17.426	1.34245	1.06495	2.90982
1373	DDB0235172	DDB_G0274237	DDB_G0274237	conserved hypothetical protein similar to H. sapiens PLAC8 (placenta-specific 8)	2:4696078-4696774	169.351	334.506	427.625	138.481	304.779	335.847	1.22292	1.09754	1.27327
1374	DDB0233128	DDB_G0274229	prpf8	central component of the U4%2FU6-U5 snRNP complex%3B contains the PRO8NT%2C PROCN%2C PRO C-terminal%2C and Mov34%2FMPN%2FPAD-1 domains found in pre-mRNA splicing factors of the PRO8 family	2:4703192-4710497	11.8842	0	0	30.3519	1.47236	4.75255	0.391549	0	0
1375	DDB0185125	DDB_G0274131	act17	has 80%25 identity with human beta-actin (SwissProt P60709)	2:4723516-4724640	5.94212	3.48444	13.5217	11.382	7.36182	12.6735	0.522065	0.473313	1.06693
1376	DDB0348537	DDB_G0274973	DDB_G0274973	*	2:4725095-4727242	0	1.74222	0	1.89699	0	1.58418	0	+	0
1377	DDB0307246	DDB_G0274975	DDB_G0274975	*	2:4730779-4736010	8.91319	22.6489	25.3533	32.2489	23.5578	26.9311	0.276387	0.961416	0.941411
1378	DDB0237871	DDB_G0274221	colB	*	2:4737491-4748865	0	0	3.38043	0	0	0	ud	ud	+
1379	DDB0307222	DDB_G0274219	DDB_G0274219	*	2:4749133-4752672	0	0	3.38043	0	0	0	ud	ud	+
1380	DDB0217579	DDB_G0274979	DDB_G0274979	*	2:4754213-4756814	0	0	0	1.89699	0	0	0	ud	ud
1381	DDB0307221	DDB_G0274215	DDB_G0274215	*	2:4763951-4765899	2.97106	0	0	1.89699	0	0	1.5662	ud	ud
1382	DDB0233224	DDB_G0274213	prpf3	component of the U4%2FU6-U5 snRNP complex%3B human PRP3 interacts with PRP4	2:4766016-4767731	0	0	0	0	0	1.58418	ud	ud	0
1383	DDB0233762	DDB_G0274211	DDB_G0274211	*	2:4768104-4773452	0	0	0	0	1.47236	0	ud	0	ud
1384	DDB0237696	DDB_G0274207	DDB_G0274207	similar to mammalian USP16	2:4778748-4782720	0	0	1.69022	0	0	0	ud	ud	+
1385	DDB0307220	DDB_G0274209	DDB_G0274209	*	2:4783187-4784489	2.97106	3.48444	1.69022	3.79399	0	0	0.783098	+	+
1386	DDB0302649	DDB_G0274199	DDB_G0274199	*	2:4796097-4797482	0	0	0	0	0	1.58418	ud	ud	0
1387	DDB0302650	DDB_G0274201	DDB_G0274201	*	2:4797968-4799094	5.94212	10.4533	13.5217	3.79399	7.36182	12.6735	1.5662	1.41994	1.06693
1388	DDB0185038	DDB_G0274191	dhkC	*	2:4805683-4809360	0	0	1.69022	0	0	1.58418	ud	ud	1.06693
1389	DDB0307537	DDB_G0274187	DDB_G0274187	*	2:4810741-4812557	0	3.48444	1.69022	1.89699	1.47236	0	0	2.36656	+
1390	DDB0220002	DDB_G0274993	bzpJ	*	2:4824947-4827492	5.94212	12.1955	10.1413	13.279	10.3065	17.426	0.447484	1.18328	0.581963
1391	DDB0252580	DDB_G0274181	DDB_G0274181	glycoside hydrolase family 25 (GH25) comprises enzymes with lysozyme (EC:3.2.1.17) activity%3B contains a putative N-terminal signal peptide	2:4831162-4832097	0	5.22666	5.07065	0	5.88945	6.33673	ud	0.887461	0.800199
1392	DDB0232015	DDB_G0274177	DDB_G0274177	similar to tenascin X	2:4833721-4839855	5.94212	5.22666	18.5924	11.382	4.41709	23.7628	0.522065	1.18328	0.782417
1393	DDB0307219	DDB_G0274175	DDB_G0274175	*	2:4841279-4842480	2.97106	1.74222	3.38043	5.69098	1.47236	14.2577	0.522065	1.18328	0.237096
1394	DDB0220680	DDB_G0274997	DDB_G0274997	*	2:4848528-4851359	2.97106	1.74222	0	1.89699	4.41709	0	1.5662	0.394427	ud
1395	DDB0232242	DDB_G0274617	DDB_G0274617	contains a single FNIP repeat	2:4859710-4861380	0	0	0	0	1.47236	0	ud	0	ud
1396	DDB0185041	DDB_G0274387	dpoA	involved in regulation of inositol (1%2C4%2C5) trisphosphate levels	2:4862329-4864693	0	0	0	0	1.47236	0	ud	0	ud
1397	DDB0234116	DDB_G0274167	cand1	highly conserved protein%3B interacts with TATA binding protein (TBP) and with the SCF (Skp1-Cul1-F-box) ubiquitin ligase complex	2:4865578-4869561	29.7106	13.9378	10.1413	7.58797	14.7236	12.6735	3.91549	0.946625	0.800199
1398	DDB0231332	DDB_G0274159	hisS	catalyzes the reaction ATP %2B L-histidine %2B tRNAHis %3D AMP %2B diphosphate %2B L-histidyl-tRNAHis	2:4879244-4880801	8.91319	0	0	1.89699	1.47236	1.58418	4.69859	0	0
1399	DDB0167531	DDB_G0274145	DDB_G0274145	*	2:4882054-4883052	2.97106	0	0	3.79399	0	0	0.783098	ud	ud
1400	DDB0307218	DDB_G0274149	DDB_G0274149	*	2:4884886-4888644	44.5659	47.04	30.4239	43.6308	39.7538	26.9311	1.02143	1.18328	1.12969
1401	DDB0167528	DDB_G0274151	DDB_G0274151	*	2:4889704-4890171	0	0	1.69022	0	0	0	ud	ud	+
1402	DDB0237630	DDB_G0275005	DDB_G0275005	putative ortholog of H. sapiens CNOT4 and S. cerevisiae MOT2%3B component of the CCR4-NOT transcription complex	2:4898014-4903137	2.97106	1.74222	3.38043	1.89699	0	1.58418	1.5662	+	2.13387
1403	DDB0304646	DDB_G0274153	DDB_G0274153	protein phosphatase 2C is a serine%2Fthreonine specific protein phosphatase with broad substrate specificity and dependent on divalent cations (mainly manganese and magnesium) for its activity	2:4909656-4911671	0	0	1.69022	0	0	0	ud	ud	+
1404	DDB0185071	DDB_G0274381	vatP	ortholog of the mammalian V-type proton ATPase 16 kDa proteolipid subunit%2C the proton-conducting pore forming subunit of the vacuolar ATP synthase that generates an acidic environment in several intracellular compartments%3B V-ATPases consist of peripheral (V1) and membrane integral (V0) heteromultimeric complexes%3B this protein is part of the V0 complex	2:4920282-4921065	74.2765	191.644	214.658	146.068	214.965	239.212	0.508505	0.891514	0.897354
1405	DDB0217594	DDB_G0275229	DDB_G0275229	*	2:4924863-4925121	2.97106	0	0	0	0	0	+	ud	ud
1406	DDB0233549	DDB_G0275227	DDB_G0275227	similar to FKBP-type peptidyl-prolyl isomerase%2C which functions as a receptor for immunosuppressants in vertebrates	2:4935740-4936447	5.94212	8.7111	5.07065	5.69098	5.88945	6.33673	1.04413	1.4791	0.800199
1407	DDB0217598	DDB_G0275237	DDB_G0275237	*	2:4941790-4943798	0	1.74222	0	0	0	0	ud	+	ud
1408	DDB0233621	DDB_G0275239	zizC	*	2:4945321-4953278	5.94212	1.74222	0	1.89699	1.47236	3.16837	3.13239	1.18328	0
1409	DDB0237544	DDB_G0275141	utp5	putative ortholog of H. sapiens WDR43 and S. cerevisiae UTP4%3B component of the small subunit (SSU) processome containing the U3 snoRNA involved in processing of pre-18S rRNA	2:4955753-4957779	127.756	71.4311	47.3261	134.687	67.7287	42.773	0.948541	1.05466	1.10645
1410	DDB0306119	DDB_G0275149	DDB_G0275149	similar to S. cerevisiae AKR1 (palmitoyltransferase AKR1) contains 5 ankyrin repeats and 1 zinc finger DHHC domain%3B contains 6 putative transmembrane domains	2:4965140-4967413	71.3055	40.0711	54.0869	49.3218	44.1709	39.6046	1.44572	0.907183	1.36567
1411	DDB0203124	DDB_G0275221	DDB_G0275221_RTE	partial ORF2 protein of tRNA-specific non-long terminal repeat retrotransposon TRE3-B%3B refer to GenBank AF134170 for full-length consensus element	2:4967851-4971477	0	1.74222	0	0	0	0	ud	+	ud
1412	DDB0242981	DDB_G0294437	DDB_G0294437_RTE	ORF of tRNA-specific long terminal repeat retrotransposon DGLT-A%3B refer to AF298204 for full-length element	2:4973434-4977723	0	0	0	0	1.47236	0	ud	0	ud
1413	DDB0242985	DDB_G0305463	DDB_G0305463_RTE	ORF1 protein of tRNA-specific non-long terminal repeat retrotransposon TRE3-B%3B refer to GenBank AF134170 for full-length consensus element	2:4980794-4982374	0	1.74222	0	0	1.47236	0	ud	1.18328	ud
1414	DDB0220003	DDB_G0275241	nek3	similar to vertebrate Nek kinases which are involved in regulation of mitosis%3B not a human Nek3 homolog	2:4983790-4987279	0	0	0	0	0	1.58418	ud	ud	0
1415	DDB0305452	DDB_G0275243	DDB_G0275243	belongs to the PLAC8 family (placenta-specific gene 8 protein)%2C a family of cysteine-rich proteins with highly divergent%2C low complexity amino terminal regions	2:4990595-4991138	0	0	0	3.79399	0	0	0	ud	ud
1416	DDB0217602	DDB_G0275245	DDB_G0275245	*	2:4995682-5000416	53.4791	26.1333	20.2826	36.0429	25.0302	17.426	1.48376	1.04407	1.16393
1417	DDB0252775	DDB_G0275215	DDB_G0275215	*	2:5007231-5009306	0	0	1.69022	0	0	0	ud	ud	+
1418	DDB0232381	DDB_G0275211	srp19	component of the signal recognition particle (SRP)%2C which ensures correct targeting of nascent secretory proteins to the endoplasmic reticulum	2:5011473-5012191	0	0	0	0	2.94473	0	ud	0	ud
1419	DDB0305111	DDB_G0275129	ncapGb	putative component of the condensin I complex%2C required for conversion of interphase chromatin into mitotic condensed chromosomes%3B There is another putative NCAPG gene in D. discoideum (%3Ca href%3D%22%2Fdb%2Fcgi-bin%2Fgene_page.pl?primary_id%3DDDB_G0281419%22%3E%3Ci%3EncapGa%3C%2Fi%3E%3C%2Fa%3E)%3B two genes are also present in D. purpureum%3Cbr%2F%3E%3Cbr%2F%3E %3Cb%3ECommunity annotation:%…	2:5012674-5016758	44.5659	5.22666	1.69022	32.2489	7.36182	9.5051	1.38194	0.709969	0.177822
1420	DDB0185105	DDB_G0275173	hbx2	*	2:5017002-5019830	0	0	0	0	1.47236	3.16837	ud	0	0
1421	DDB0266461	DDB_G0275249	commd10	belongs to a family of conserved mammalian HCaRG (hypertension-related%2C calcium-regulated gene) proteins	2:5027832-5028644	5.94212	0	1.69022	1.89699	4.41709	1.58418	3.13239	0	1.06693
1422	DDB0308256	DDB_G0275113	DDB_G0275113	*	2:5041441-5043297	0	3.48444	1.69022	0	0	0	ud	+	+
1423	DDB0231385	DDB_G0275115	sdhC	catalyzes the reaction succinate %2B ubiquinone %3D fumarate %2B ubiquinol%3B cytochrome b560 subunit%2C contains 2 transmembrane domains	2:5046259-5047451	101.016	94.0799	109.864	70.1888	125.151	102.972	1.43921	0.751732	1.06693
1424	DDB0307252	DDB_G0275117	DDB_G0275117	*	2:5047947-5049988	0	0	0	1.89699	0	0	0	ud	ud
1425	DDB0191353	DDB_G0275177	sigI	regulated by the MADS-box transcription factor SrfA during development	2:5054068-5055388	2.97106	1.74222	1.69022	5.69098	7.36182	4.75255	0.522065	0.236656	0.355644
1426	DDB0306057	DDB_G0275093	DDB_G0275093	similar to ubiquitin in the N-terminal region%3B contains one von Willebrand factor (vWF) type A domain	2:5056195-5058343	0	0	1.69022	3.79399	0	3.16837	0	ud	0.533466
1427	DDB0232973	DDB_G0275095	mgmt	transfers methyl groups from DNA containing %3Csup%3E6%3C%2Fsup%3EO-methylguanine to a cysteine residue	2:5058865-5059482	0	0	0	0	1.47236	0	ud	0	ud
1428	DDB0307565	DDB_G0275097	DDB_G0275097	*	2:5060014-5062269	38.6238	47.04	37.1848	53.1158	42.6985	33.2679	0.727162	1.10168	1.11774
1429	DDB0306160	DDB_G0275103	DDB_G0275103	contains an N-terminal B-box zinc finger domain and 4 FNIP repeats%3B contains a predicted coiled-coil domain	2:5065612-5067482	0	0	6.76087	0	0	3.16837	ud	ud	2.13387
1430	DDB0231452	DDB_G0275261	alg8	CAZy family GT57%3B catalyzes N-linked glucosylation	2:5068593-5070735	2.97106	0	0	1.89699	0	0	1.5662	ud	ud
1431	DDB0266458	DDB_G0275055	commd7	belongs to a family of conserved mammalian HCaRG (hypertension-related%2C calcium-regulated gene) proteins	2:5070972-5071685	2.97106	3.48444	3.38043	0	2.94473	3.16837	+	1.18328	1.06693
1432	DDB0231333	DDB_G0275263	asnS1	catalyzes the reaction ATP %2B L-asparagine %2B tRNAAsn %3D AMP %2B diphosphate %2B L-asparaginyl-tRNAAsn%3B expression is repressed in low calcium	2:5075841-5078052	14.8553	12.1955	6.76087	7.58797	8.83418	6.33673	1.95774	1.3805	1.06693
1433	DDB0216307	DDB_G0275057	DDB_G0275057	similar to the Dictyostelium myosin light chain kinase (mlkA) and mammalian CAM kinases	2:5089988-5091525	8.91319	1.74222	5.07065	7.58797	0	3.16837	1.17465	+	1.6004
1434	DDB0307249	DDB_G0275059	DDB_G0275059	*	2:5091816-5092710	44.5659	29.6178	33.8043	36.0429	38.2815	41.1888	1.23647	0.773684	0.820717
1435	DDB0233393	DDB_G0275065	dmpA	contains seven transmembrane domains and a possible signal peptide	2:5096698-5101896	11.8842	10.4533	5.07065	7.58797	5.88945	7.92092	1.5662	1.77492	0.64016
1436	DDB0203108	DDB_G0275203	DDB_G0275203	*	2:5105558-5107490	0	0	0	1.89699	0	0	0	ud	ud
1437	DDB0230068	DDB_G0275069	pks16	fatty acid synthases catalyze the formation of long-chain fatty acids from acetyl-CoA%2C malonyl-CoA and NADPH%3B multifunctional protein with several catalytic activities and an acyl carrier protein%3B enriched in gametes	2:5110511-5118465	20.7974	1.74222	1.69022	70.1888	0	0	0.296307	+	+
1438	DDB0217614	DDB_G0275269	DDB_G0275269	*	2:5125111-5128119	0	1.74222	0	0	0	0	ud	+	ud
1439	DDB0304710	DDB_G0275075	DDB_G0275075	ortholog of mammalian NARG1 and yeast NAT1%2C part of a complex that displays alpha (N-terminal) acetyltransferase activity	2:5130987-5134105	0	0	3.38043	1.89699	0	3.16837	0	ud	1.06693
1440	DDB0307564	DDB_G0275083	DDB_G0275083	*	2:5153248-5153718	0	0	0	0	1.47236	0	ud	0	ud
1441	DDB0308629	DDB_G0275089	DDB_G0275089	*	2:5165037-5166886	0	1.74222	8.45109	0	5.88945	3.16837	ud	0.29582	2.66733
1442	DDB0306110	DDB_G0275277	DDB_G0275277	*	2:5167778-5169757	0	0	1.69022	0	0	1.58418	ud	ud	1.06693
1443	DDB0306121	DDB_G0275091	DDB_G0275091	contains one predicted coiled-coil domain%3B similar to D. purpureum protein	2:5172500-5174591	0	0	0	1.89699	0	0	0	ud	ud
1444	DDB0185203	DDB_G0275011	pikC	*	2:5211773-5217123	0	0	1.69022	0	0	0	ud	ud	+
1445	DDB0307569	DDB_G0275287	DDB_G0275287	*	2:5218487-5225348	0	1.74222	0	0	0	1.58418	ud	+	0
1446	DDB0220000	DDB_G0275289	DDB_G0275289	*	2:5225979-5228895	0	0	0	0	1.47236	0	ud	0	ud
1447	DDB0191097	DDB_G0275007	cmfA	*	2:5236396-5238691	0	0	1.69022	3.79399	0	0	0	ud	+
1448	DDB0238356	DDB_G0275293	p2xB	member of the %3Ci%3EDictyostelium%3C%2Fi%3E P2X receptor family%3B membrane ion channel activated by ATP%3B may be involved in intracellular calcium signaling	2:5243218-5244505	0	0	0	0	1.47236	0	ud	0	ud
1449	DDB0238277	DDB_G0275049	DDB_G0275049	*	2:5249449-5250533	44.5659	60.9777	42.2554	62.6008	57.4222	52.2781	0.711907	1.06192	0.808282
1450	DDB0185122	DDB_G0275045	gpbB	*	2:5266629-5267764	519.936	566.222	432.696	610.832	646.368	527.533	0.851193	0.876006	0.820224
1451	DDB0167395	DDB_G0275043	DDB_G0275043	*	2:5268701-5268886	0	0	5.07065	0	0	0	ud	ud	+
1452	DDB0234077	DDB_G0275299	cln5	ortholog of Cln5%2C implicated in neuronal ceroid lipofuscinoses neurodegenerative disorders	2:5272269-5273564	2.97106	0	0	1.89699	0	0	1.5662	ud	ud
1453	DDB0232257	DDB_G0275039	DDB_G0275039	conserved hypothetical protein%3B contains 13 predicted transmembrane domains and a partial endonuclease%2Fexonuclease%2Fphosphatase domain	2:5278271-5280648	335.73	294.435	214.658	290.24	297.417	207.528	1.15673	0.989973	1.03435
1454	DDB0217635	DDB_G0275303	DDB_G0275303	*	2:5281471-5287216	2.97106	0	1.69022	1.89699	1.47236	3.16837	1.5662	0	0.533466
1455	DDB0233623	DDB_G0275035	zizA	*	2:5293775-5300728	0	1.74222	0	0	1.47236	0	ud	1.18328	ud
1456	DDB0233061	DDB_G0275305	DDB_G0275305	ortholog of human hypothetical protein Q9Y3N6	2:5302345-5311304	0	0	0	0	0	1.58418	ud	ud	0
1457	DDB0234029	DDB_G0275033	DDB_G0275033	conserved hypothetical %3Ci%3EDictyostelium%3C%2Fi%3E protein	2:5311440-5313684	0	0	3.38043	5.69098	1.47236	0	0	0	+
1458	DDB0230198	DDB_G0275029	odhB	catalyzes the reaction succinyl-CoA %2B enzyme N6-(dihydrolipoyl)lysine %3D CoA %2B enzyme N6-(S-succinyldihydrolipoyl) lysine%3B E2 component of the multienzyme 2-oxoglutarate dehydrogenase complex	2:5316981-5318500	5.94212	15.68	62.538	18.9699	19.1407	42.773	0.313239	0.819195	1.46209
1459	DDB0217637	DDB_G0275307	DDB_G0275307	*	2:5319128-5320028	0	0	1.69022	0	0	0	ud	ud	+
1460	DDB0346823	DDB_G0275309	DDB_G0275309	*	2:5320535-5322385	2.97106	0	0	0	0	0	+	ud	ud
1461	DDB0307248	DDB_G0275027	DDB_G0275027	*	2:5323069-5323344	8.91319	3.48444	6.76087	7.58797	8.83418	4.75255	1.17465	0.394427	1.42258
1462	DDB0185087	DDB_G0275153	gpdA	*	2:5324765-5325948	8.91319	20.9067	28.7337	18.9699	20.6131	20.5944	0.469859	1.01424	1.39522
1463	DDB0305439	DDB_G0275025	DDB_G0275025	contains one thioredoxin domain%3B similar to human PDIA6 (protein disulfide isomerase A6)	2:5326205-5327517	32.6817	85.3688	82.8206	62.6008	72.1458	64.9515	0.522065	1.18328	1.27511
1464	DDB0231097	DDB_G0275181	mcee	catalyzes the reaction L-methylmalonyl-CoA %3C%3D%3E D-methylmalonyl-CoA	2:5327661-5328276	0	0	0	1.89699	0	0	0	ud	ud
1465	DDB0220638	DDB_G0275311	DDB_G0275311	catalyzes the condensation of acetyl-CoA and oxaloacetate to citrate	2:5329126-5331271	35.6527	22.6489	47.3261	36.0429	20.6131	20.5944	0.989176	1.09876	2.29801
1466	DDB0233740	DDB_G0275313	dhx9	ortholog of the human DHX9%2C that unwinds double-stranded DNA and RNA in a 3%27 to 5%27 direction	2:5331812-5336775	14.8553	45.2977	21.9728	9.48497	11.7789	3.16837	1.5662	3.84567	6.93506
1467	DDB0308137	DDB_G0275317	DDB_G0275317	*	2:5339600-5340709	0	0	0	0	0	1.58418	ud	ud	0
1468	DDB0217643	DDB_G0275319	DDB_G0275319	*	2:5341225-5342916	0	1.74222	0	0	1.47236	0	ud	1.18328	ud
1469	DDB0220460	DDB_G0275023	act22	has 94%25 identity with human beta-actin (SwissProt P60709) and 4 amino acid differences compared to the 17 identical actin proteins in the %3Ci%3EDictyostelium%3C%2Fi%3E genome (%3Ci%3Eact1%2C act2%2C act4%2C act5%2C act6%2C act7%2C act8%2C act9%2C act11%2C act12%2C act13%2C act14%2C act15%2C act16%2C act19%2C act20%2C and act21%3C%2Fi%3E)	2:5343575-5344705	0	0	0	11.382	0	0	0	ud	ud
1470	DDB0230172	DDB_G0275179	DDB_G0275179	similar to %3Ci%3EH. sapiens%3C%2Fi%3E CECR1 protein (Swiss Prot Q9NZK5)	2:5345936-5347649	0	0	0	0	1.47236	0	ud	0	ud
1471	DDB0230046	DDB_G0275327	rab	*	2:5352310-5353644	0	0	1.69022	0	0	0	ud	ud	+
1472	DDB0233256	DDB_G0275329	DDB_G0275329	similar to %3Ca href%3D%22%2Fdb%2Fcgi-bin%2Fgene_page.pl?primary_id%3DDDB_G0287403%22%3E%3Ci%3EDDB_G0287403%3C%2Fi%3E%3C%2Fa%3E	2:5357606-5358302	0	1.74222	0	7.58797	0	0	0	+	ud
1473	DDB0234257	DDB_G0275395	eIF4g	homolog of mammalian EIF4G1%2F2%2F3 and S. cerevisiae TIF4631%3B component of the protein complex eIF4F involved in the recognition of the mRNA cap	2:5358648-5362937	0	0	0	5.69098	0	0	0	ud	ud
1474	DDB0307364	DDB_G0275331	DDB_G0275331	contains ARM repeat domain and 4 coiled-coil domains	2:5365929-5369465	0	3.48444	0	0	0	0	ud	+	ud
1475	DDB0307571	DDB_G0275399	DDB_G0275399	*	2:5375069-5381793	0	1.74222	1.69022	5.69098	2.94473	1.58418	0	0.591641	1.06693
1476	DDB0307572	DDB_G0275401	DDB_G0275401	*	2:5385395-5390751	0	0	0	1.89699	0	0	0	ud	ud
1477	DDB0307259	DDB_G0275349	DDB_G0275349	*	2:5401406-5401723	17.8264	6.96888	6.76087	17.0729	10.3065	7.92092	1.04413	0.676161	0.853546
1478	DDB0306078	DDB_G0275403	DDB_G0275403	similar to human NOC4L%3B belongs to the CBF%2FMAK21 family%3B contains a CCAAT-binding_factor domain	2:5403180-5405487	11.8842	0	0	1.89699	0	1.58418	6.26478	ud	0
1479	DDB0215341	DDB_G0275323	tipD	ortholog of the mammalian ATG16l1%2C which is involved in autophagy%3B defects in human cause inflammatory bowel disease type 10%3B in D. discoideum involved in early development and tip formation	2:5406103-5408018	0	0	3.38043	0	2.94473	1.58418	ud	0	2.13387
1480	DDB0307260	DDB_G0275353	DDB_G0275353	*	2:5409975-5411608	0	0	0	1.89699	0	0	0	ud	ud
1481	DDB0234244	DDB_G0275405	ap3s1	*	2:5412017-5412878	0	0	1.69022	0	2.94473	0	ud	0	+
1482	DDB0230063	DDB_G0275355	pccA	catalyzes the reaction ATP %2B HCO%3Csub%3E3%3C%2Fsub%3E%3Csup%3E-%3C%2Fsup%3E %2B propionyl-CoA %3C%3D%3E ADP %2B phosphate %2B D-methylmalonyl-CoA	2:5413401-5415816	71.3055	54.0089	70.9891	49.3218	45.6433	63.3673	1.44572	1.18328	1.12028
1483	DDB0233346	DDB_G0275409	DDB_G0275409	*	2:5421845-5424350	0	0	0	0	4.41709	0	ud	0	ud
1484	DDB0307261	DDB_G0275359	DDB_G0275359	*	2:5424566-5425954	332.759	350.186	275.505	297.828	309.196	345.352	1.11729	1.13257	0.797752
1485	DDB0307262	DDB_G0275365	DDB_G0275365	*	2:5428576-5430860	2.97106	0	0	7.58797	1.47236	1.58418	0.391549	0	0
1486	DDB0305461	DDB_G0275367	DDB_G0275367	similar to uncharacterized%2C eukaryotic proteins of the DUF1909 (4F5) family	2:5434710-5435080	0	0	0	0	0	1.58418	ud	ud	0
1487	DDB0234113	DDB_G0275415	DDB_G0275415	similar to ubiquitin specific protease 34 (USP34)	2:5440439-5449952	8.91319	3.48444	3.38043	11.382	4.41709	6.33673	0.783098	0.788854	0.533466
1488	DDB0308257	DDB_G0275421	DDB_G0275421	contains 2 GRAM domains%3B one RabGAP%2FTBC domain and one EF hand domain	2:5459788-5463748	2.97106	0	0	3.79399	0	0	0.783098	ud	ud
1489	DDB0348543	DDB_G0275375	DDB_G0275375	*	2:5469261-5475029	0	0	3.38043	3.79399	1.47236	3.16837	0	0	1.06693
1490	DDB0233277	DDB_G0275377	DDB_G0275377	contains one putative transmembrane domain	2:5475784-5476722	2.97106	1.74222	3.38043	11.382	5.88945	4.75255	0.261033	0.29582	0.711288
1491	DDB0305460	DDB_G0275381	DDB_G0275381	belongs to the RAMP4 (ribosome-associated membrane protein) family%3B homolog of human SERP1 (stress-associated endoplasmic reticulum protein)%3B contains one predicted transmembrane domain	2:5477733-5478109	0	0	3.38043	0	0	3.16837	ud	ud	1.06693
1492	DDB0231533	DDB_G0275429	syn8A	member of the SNARE family (Soluble NSF Attachment Protein REceptor)%3B localizes to endosome and interacts with syn7A	2:5478950-5479561	0	15.68	18.5924	3.79399	13.2513	17.426	0	1.18328	1.06693
1493	DDB0266977	DDB_G0275383	DDB_G0275383	similar to small genes conserved in plants%3B contains one central transmembrane domain	2:5480068-5480423	17.8264	74.9155	60.8478	18.9699	54.4775	49.1097	0.939717	1.37517	1.23902
1494	DDB0308142	DDB_G0275389	DDB_G0275389	*	2:5493095-5494702	243.627	97.5644	76.0598	197.287	104.538	82.3775	1.23488	0.933293	0.923307
1495	DDB0220500	DDB_G0275391	tacc	localizes to the centromer and has been shown to physically interact with %3Ca href%3D%22%2Fgene%2FDDB_G0268616%22%3EDdCP224%3C%2Fa%3E	2:5495060-5499588	0	1.74222	0	0	0	1.58418	ud	+	0
1496	DDB0167286	DDB_G0275691	DDB_G0275691	*	2:5504962-5505863	0	1.74222	1.69022	3.79399	0	0	0	+	+
1497	DDB0229897	DDB_G0275809	msh2	MSH2 ortholog	2:5513128-5516287	2.97106	0	1.69022	0	0	1.58418	+	ud	1.06693
1498	DDB0167291	DDB_G0275565	DDB_G0275565	*	2:5516663-5517259	2.97106	0	0	0	0	0	+	ud	ud
1499	DDB0307579	DDB_G0275569	DDB_G0275569	*	2:5519854-5520906	8.91319	1.74222	5.07065	3.79399	0	1.58418	2.34929	+	3.2008
1500	DDB0231531	DDB_G0275573	vps32	involved in vesicle trafficking in yeast and mammals%3B expressed in endosome	2:5525678-5526530	23.7685	5.22666	5.07065	3.79399	7.36182	7.92092	6.26478	0.709969	0.64016
1501	DDB0307582	DDB_G0275813	DDB_G0275813	*	2:5526799-5529042	0	0	1.69022	3.79399	0	0	0	ud	+
1502	DDB0185020	DDB_G0275693	DDB_G0275693	*	2:5531426-5533708	2.97106	1.74222	6.76087	7.58797	8.83418	6.33673	0.391549	0.197214	1.06693
1503	DDB0306627	DDB_G0275577	DDB_G0275577	*	2:5533870-5536035	44.5659	15.68	11.8315	37.9399	11.7789	17.426	1.17465	1.33119	0.678957
1504	DDB0232114	DDB_G0275815	nramp2	NRAMP family protein similar to bacterial manganese transport protein mntH%3B contains 12 transmembrane domains	2:5536603-5538492	0	0	0	0	1.47236	0	ud	0	ud
1505	DDB0252780	DDB_G0275579	DDB_G0275579	*	2:5538592-5538990	0	0	1.69022	0	1.47236	1.58418	ud	0	1.06693
1506	DDB0217673	DDB_G0275823	DDB_G0275823	*	2:5546562-5550298	0	1.74222	3.38043	1.89699	1.47236	0	0	1.18328	+
1507	DDB0306640	DDB_G0275581	DDB_G0275581	*	2:5550573-5553308	0	0	0	0	1.47236	0	ud	0	ud
1508	DDB0308397	DDB_G0275829	DDB_G0275829	*	2:5561391-5561996	29.7106	26.1333	20.2826	22.7639	32.392	25.3469	1.30516	0.806783	0.800199
1509	DDB0308188	DDB_G0275805	DDB_G0275805	*	2:5565701-5568269	2.97106	1.74222	6.76087	13.279	7.36182	4.75255	0.223742	0.236656	1.42258
1510	DDB0305466	DDB_G0275593	DDB_G0275593	similar to bacterial 2-nitropropane dioxygenases	2:5568361-5569581	0	0	0	0	0	1.58418	ud	ud	0
1511	DDB0308636	DDB_G0275595	DDB_G0275595	*	2:5571932-5573983	0	0	0	0	1.47236	0	ud	0	ud
1512	DDB0233279	DDB_G0275801	DDB_G0275801	contains two putative WWE domains%2C which are predicted to mediate protein-protein interactions in ubiquitin and ADP ribose conjugation systems	2:5574827-5576149	2.97106	0	0	0	0	0	+	ud	ud
1513	DDB0217677	DDB_G0275831	DDB_G0275831	*	2:5577827-5578296	26.7396	29.6178	136.908	39.8369	33.8644	69.7041	0.671227	0.874599	1.96413
1514	DDB0308192	DDB_G0275835	DDB_G0275835	*	2:5581974-5582882	2.97106	0	1.69022	0	0	4.75255	+	ud	0.355644
1515	DDB0191240	DDB_G0275697	abcH3	consists of one ABC domain and lacks a transmembrane domain	2:5590467-5593823	0	1.74222	1.69022	0	0	0	ud	+	+
1516	DDB0231765	DDB_G0275795	DDB_G0275795	*	2:5596338-5598865	2.97106	0	0	0	1.47236	0	+	0	ud
1517	DDB0191347	DDB_G0275447	myoD	class I (unconventiona) myosin%3B component of actin-based molecular motor	2:5600309-5603926	0	0	8.45109	1.89699	0	6.33673	0	ud	1.33367
1518	DDB0238156	DDB_G0275559	DDB_G0275559	underexpressed in %3Ca href%3D%22dictyBase%2Fphenotype%2Fstrain_and_phenotype_details.pl?genotype_id%3D709%22%3EgskA-%3C%2Fa%3E and %3Ca href%3D%22dictyBase%2Fphenotype%2Fstrain_and_phenotype_details.pl?genotype_id%3D2658%22%3EzakA-%3C%2Fa%3E null mutants	2:5618738-5619736	0	0	3.38043	0	0	3.16837	ud	ud	1.06693
1519	DDB0252730	DDB_G0295765	mdn1	%3Ci%3EDictyostelium%3C%2Fi%3E ortholog of the conserved midasin%2C a large protein containing an AAA%2B ATPase domain and a C-terminal VWFA domain%3B %3Ci%3ES. cerevisiae%3C%2Fi%3E MDN1 is a rRNA processing ATPase.	2:5627352-5645601	20.7974	5.22666	5.07065	36.0429	10.3065	7.92092	0.577019	0.507121	0.64016
1520	DDB0167350	DDB_G0275549	DDB_G0275549	*	2:5648871-5649906	0	0	0	0	1.47236	0	ud	0	ud
1521	DDB0306293	DDB_G0275785	DDB_G0275785	*	2:5650203-5652737	0	0	0	3.79399	0	0	0	ud	ud
1522	DDB0229297	DDB_G0275845	smg1	similar to the PI-3-kinase-related kinase SMG1%2C which functions in nonsense-mediated mRNA decay%3B belongs to the PIKK family of protein kinases	2:5665840-5673077	0	1.74222	0	0	0	0	ud	+	ud
1523	DDB0305471	DDB_G0275847	DDB_G0275847	belongs to the UPF0568 family%3B homolog of human C14orf166	2:5673341-5674413	0	0	0	1.89699	0	0	0	ud	ud
1524	DDB0167358	DDB_G0275553	DDB_G0275553	*	2:5674643-5675653	0	1.74222	0	0	1.47236	0	ud	1.18328	ud
1525	DDB0305010	DDB_G0275849	DDB_G0275849	conserved small protein of unknown function%3B contains two predicted transmembrane domains	2:5676909-5677527	0	0	1.69022	0	0	1.58418	ud	ud	1.06693
1526	DDB0304364	DDB_G0275851	DDB_G0275851	has similarity to human OS-9%2C a protein that might play a role in the ER-associated degradation of misfolded glycoproteins	2:5678003-5679062	5.94212	3.48444	3.38043	3.79399	2.94473	4.75255	1.5662	1.18328	0.711288
1527	DDB0185070	DDB_G0275701	vatE	ortholog of the E subunit of vacuolar ATP synthase that generates an acidic environment in several intracellular compartments%3B V-ATPases consist of peripheral (V1) and membrane integral (V0) heteromultimeric complexes%3B the E subunit is part of the V1 subunit	2:5679309-5680331	32.6817	60.9777	81.1304	34.1459	70.6735	82.3775	0.957119	0.86281	0.984861
1528	DDB0304363	DDB_G0275555	DDB_G0275555	*	2:5684935-5685657	0	8.7111	13.5217	0	1.47236	3.16837	ud	5.91641	4.26773
1529	DDB0233282	DDB_G0275671	DDB_G0275671	putative serine esterase%3B similar to hypothetical proteins in plants and yeast	2:5687040-5688368	0	1.74222	0	0	0	0	ud	+	ud
1530	DDB0232981	DDB_G0275775	psmD4	contains one von Willebrand factor%2C type A (VWFA) domain and two ubiquitin interacting motifs	2:5689186-5690969	0	0	0	0	0	1.58418	ud	ud	0
1531	DDB0233071	DDB_G0275853	DDB_G0275853	conserved protein%3B contains 11 putative transmembrane domains	2:5691217-5694086	0	0	1.69022	3.79399	0	1.58418	0	ud	1.06693
1532	DDB0306632	DDB_G0275673	DDB_G0275673	*	2:5694864-5695226	20.7974	24.3911	15.212	5.69098	22.0855	15.8418	3.65446	1.1044	0.960239
1533	DDB0230000	DDB_G0275675	rab32C	*	2:5696031-5696705	14.8553	15.68	13.5217	17.0729	19.1407	11.0893	0.870108	0.819195	1.21935
1534	DDB0308641	DDB_G0275855	DDB_G0275855	*	2:5697759-5699765	0	0	1.69022	0	0	0	ud	ud	+
1535	DDB0308640	DDB_G0275677	DDB_G0275677	*	2:5700254-5701642	0	0	0	0	1.47236	0	ud	0	ud
1536	DDB0215356	DDB_G0275445	mybB	contains three Myb DNA-binding domains	2:5702027-5704162	0	0	1.69022	0	0	0	ud	ud	+
1537	DDB0233356	DDB_G0275679	gxcJJ	*	2:5709701-5714246	0	0	0	0	2.94473	0	ud	0	ud
1538	DDB0216257	DDB_G0275537	cytC	*	2:5724705-5725465	38.6238	41.8133	27.0435	37.9399	50.0604	30.0995	1.01803	0.835258	0.89847
1539	DDB0308259	DDB_G0275541	DDB_G0275541	*	2:5731969-5733150	8.91319	0	0	1.89699	0	0	4.69859	ud	ud
1540	DDB0202500	DDB_G0275765	DDB_G0275765	*	2:5735439-5736097	0	1.74222	0	0	0	0	ud	+	ud
1541	DDB0306626	DDB_G0275543	DDB_G0275543	*	2:5736589-5737692	0	0	0	3.79399	0	0	0	ud	ud
1542	DDB0191325	DDB_G0275703	gefN	putative Ras guanine nucleotide exchange factor%3B promotes the exchange of GDP for GTP on Ras small GTPases thus converting them into the active form	2:5741117-5744830	0	0	0	1.89699	0	0	0	ud	ud
1543	DDB0234042	DDB_G0275861	DDB_G0275861	conserved eukaryotic protein	2:5745037-5753130	0	0	0	0	1.47236	1.58418	ud	0	0
1544	DDB0307578	DDB_G0275545	DDB_G0275545	*	2:5754202-5754495	8.91319	29.6178	16.9022	22.7639	30.9196	23.7628	0.391549	0.957895	0.711288
1545	DDB0185012	DDB_G0275687	abcG18	full transporter%2C consisting of two ABC domains and two transmembrane domains	2:5754874-5759577	2.97106	29.6178	30.4239	0	64.784	33.2679	+	0.457177	0.914514
1546	DDB0191229	DDB_G0275689	abcG2	full transporter%2C consisting of two ABC domains and two transmembrane domains%3B involved in pH maintenance	2:5760590-5764773	2.97106	128.924	65.9185	7.58797	250.302	88.7143	0.391549	0.515076	0.743042
1547	DDB0307583	DDB_G0275865	DDB_G0275865	*	2:5772751-5774334	14.8553	40.0711	47.3261	24.6609	38.2815	45.9413	0.602383	1.04675	1.03014
1548	DDB0202493	DDB_G0275763	DDB_G0275763	*	2:5779278-5780222	0	0	0	0	0	3.16837	ud	ud	0
1549	DDB0191329	DDB_G0275443	helB1	conserved RNA helicase%3B S. cerevisiae ortholog PRP5 is necessary for pre-spliceosome formation	2:5780689-5784247	0	0	0	0	1.47236	3.16837	ud	0	0
1550	DDB0306180	DDB_G0275669	DDB_G0275669	involved in proline metabolism%3B catalyzes the reaction L-proline %2B acceptor %3D (S)-1-pyrroline-5-carboxylate %2B reduced acceptor	2:5784538-5786400	17.8264	15.68	3.38043	20.8669	20.6131	4.75255	0.854288	0.760681	0.711288
1551	DDB0202492	DDB_G0275761	DDB_G0275761	*	2:5788919-5789287	0	3.48444	3.38043	5.69098	1.47236	1.58418	0	2.36656	2.13387
1552	DDB0237663	DDB_G0275871	DDB_G0275871	contains ten transmembrane domains	2:5796327-5799964	0	1.74222	5.07065	3.79399	16.196	7.92092	0	0.107571	0.64016
1553	DDB0216292	DDB_G0275759	rpa1	component of the RNA polymerase I complex%3B ortholog of S. cerevisiae RPA190	2:5808489-5813651	11.8842	5.22666	8.45109	17.0729	2.94473	6.33673	0.696087	1.77492	1.33367
1554	DDB0305064	DDB_G0275875	DDB_G0275875	similar to a D. purpureum gene	2:5828810-5835178	0	0	1.69022	0	0	0	ud	ud	+
1555	DDB0229870	DDB_G0275879	fnkE	protein kinase domain similar to those of the mitogen-activated protein kinases%2C which belong to the STE20 family%3B contains two protein kinase domains%2C one of which is predicted to be inactive%3B contains several FNIP repeats	2:5838829-5843021	0	0	0	1.89699	0	0	0	ud	ud
1556	DDB0232270	DDB_G0275653	xrcc1	putative ortholog of XRCC1%2C which is involved in single-strand break repair%3B interacts with DNA ligase III	2:5843218-5846253	0	0	0	1.89699	0	0	0	ud	ud
1557	DDB0232269	DDB_G0275755	DDB_G0275755	highly conserved protein containing an alkyl hydroperoxide reductase%2Fthiol specific antioxidant%2Fmal allergen domain	2:5846616-5847506	32.6817	20.9067	13.5217	18.9699	19.1407	12.6735	1.72281	1.09226	1.06693
1558	DDB0185212	DDB_G0275449	natA	*	2:5856743-5857784	0	1.74222	0	1.89699	1.47236	0	0	1.18328	ud
1559	DDB0266582	DDB_G0275645	acn9	ortholog of the conserved ACN9%2C in S. cerevisiae localized to the mitochondrial intermembrane space and required for acetate utilization and gluconeogenesis	2:5859116-5859523	0	0	1.69022	0	0	0	ud	ud	+
1560	DDB0306269	DDB_G0275751	DDB_G0275751	belongs to the IF-2 family%3B an essential component for the initiation of protein synthesis	2:5859705-5862840	0	0	1.69022	0	0	0	ud	ud	+
1561	DDB0237645	DDB_G0275535	DDB_G0275535	contains eight transmembrane domains	2:5868742-5872573	0	1.74222	1.69022	0	0	1.58418	ud	+	1.06693
1562	DDB0306294	DDB_G0275747	DDB_G0275747	contains a predicted signal sequence and a putative C-terminal transmembrane domain	2:5872794-5875616	14.8553	19.1644	21.9728	11.382	13.2513	20.5944	1.30516	1.44623	1.06693
1563	DDB0231192	DDB_G0275881	rpl13a	protein component of the large (60S) ribosomal subunit	2:5876511-5877654	231.743	254.364	302.549	252.3	348.95	370.699	0.918521	0.728941	0.816158
1564	DDB0348500	DDB_G0275743	DDB_G0275743	*	2:5881476-5882830	2.97106	3.48444	6.76087	0	7.36182	1.58418	+	0.473313	4.26773
1565	DDB0217706	DDB_G0275885	DDB_G0275885	*	2:5885784-5887468	0	5.22666	1.69022	1.89699	5.88945	1.58418	0	0.887461	1.06693
1566	DDB0306263	DDB_G0275739	DDB_G0275739	contains one HEAT repeat region%3B similar to D. purpureum protein	2:5887655-5889688	38.6238	13.9378	15.212	26.5579	16.196	14.2577	1.45432	0.860568	1.06693
1567	DDB0308178	DDB_G0275737	DDB_G0275737	*	2:5899852-5901855	0	0	3.38043	1.89699	0	0	0	ud	+
1568	DDB0230181	DDB_G0275887	masA	catalyzes the reaction acetyl-CoA %2B H%3Csub%3E2%3C%2Fsub%3EO %2B glyoxylate %3C%3D%3E malate %2B coenzyme A%3B expressed in pstAB and pstO cells and in upper cup during culmination	2:5903117-5904832	26.7396	40.0711	37.1848	41.7339	44.1709	45.9413	0.640716	0.907183	0.809397
1569	DDB0232129	DDB_G0275525	hspK	*	2:5922492-5923304	8.91319	5.22666	6.76087	7.58797	7.36182	1.58418	1.17465	0.709969	4.26773
1570	DDB0306644	DDB_G0275889	DDB_G0275889	*	2:5924463-5928957	41.5949	40.0711	81.1304	28.4549	30.9196	82.3775	1.46178	1.29598	0.984861
1571	DDB0217710	DDB_G0275893	DDB_G0275893	*	2:5930687-5933817	5.94212	1.74222	0	1.89699	1.47236	3.16837	3.13239	1.18328	0
1572	DDB0306629	DDB_G0275621	DDB_G0275621	*	2:5934525-5936105	2.97106	0	0	0	0	0	+	ud	ud
1573	DDB0232356	DDB_G0275623	mcm4	similar to MCM4%2C a component of the Mcm2-7 hexameric complex that binds chromatin as a part of the pre-replicative complex	2:5936245-5938905	0	0	0	0	1.47236	1.58418	ud	0	0
1574	DDB0266707	DDB_G0275895	cchl	catalyzes the covalent attachment of a heme group on two cysteine residues of cytochrome c and c1%3B defects in the human gene causes syndromic microphthalmia 7 (MCOPS7) syndrome%2C an X-linked dominant disorder characterized by unilateral or bilateral microphthalmia and linear skin defects	2:5939682-5940473	8.91319	13.9378	6.76087	7.58797	20.6131	4.75255	1.17465	0.676161	1.42258
1575	DDB0232202	DDB_G0275731	DDB_G0275731	*	2:5940660-5945217	5.94212	0	1.69022	0	0	1.58418	+	ud	1.06693
1576	DDB0304655	DDB_G0275631	DDB_G0275631	the protein phosphatase 2C-related domain occurs in protein phosphatase 2C (PPC2) as well as in other proteins%2C such as pyruvate dehydrogenase (lipoamide)]-phosphatase and adenylate cyclase	2:5956945-5959251	0	0	0	0	1.47236	0	ud	0	ud
1577	DDB0233453	DDB_G0275633	DDB_G0275633	ortholog of human SKIV2L2 (SuperKIller Viralicitic 2L2) protein%2C and yeast MTR4%2C a helicase required for mRNA export from the nucleus	2:5972320-5975825	5.94212	3.48444	5.07065	9.48497	0	0	0.626478	+	+
1578	DDB0202452	DDB_G0275725	DDB_G0275725	*	2:5985888-5986697	2.97106	3.48444	1.69022	1.89699	0	3.16837	1.5662	+	0.533466
1579	DDB0233956	DDB_G0275495	DDB_G0275495	localizes to the centrosomal core structure	2:6003763-6006258	0	0	0	0	0	1.58418	ud	ud	0
1580	DDB0167170	DDB_G0275497	DDB_G0275497	*	2:6007182-6009155	5.94212	0	0	5.69098	0	0	1.04413	ud	ud
1581	DDB0233560	DDB_G0275717	thoc1	ortholog of human THOC1 and yeast THO1%2C which exist in the THO complex required for transcriptional elongation	2:6009402-6012149	0	0	0	1.89699	1.47236	0	0	0	ud
1582	DDB0306638	DDB_G0275505	DDB_G0275505	*	2:6018482-6022287	0	0	1.69022	0	0	0	ud	ud	+
1583	DDB0306633	DDB_G0275911	DDB_G0275911	*	2:6027807-6028964	2.97106	0	0	1.89699	0	0	1.5662	ud	ud
1584	DDB0305472	DDB_G0275913	DDB_G0275913	similar to bacterial acetyltransferases%3B homolog of E. coli maa (maltose O-acetyltransferase)%3B similar to D. purpureum protein	2:6029488-6030238	2.97106	0	0	1.89699	0	0	1.5662	ud	ud
1585	DDB0202443	DDB_G0275715	DDB_G0275715	*	2:6031763-6032185	2.97106	1.74222	1.69022	0	0	1.58418	+	+	1.06693
1586	DDB0305486	DDB_G0275513	DDB_G0275513	conserved in bacteria%2C plants and protozoans%3B contains two transmembrane domains	2:6033383-6033820	56.4502	73.1733	60.8478	49.3218	66.2564	34.852	1.14453	1.1044	1.74589
1587	DDB0308194	DDB_G0275917	DDB_G0275917	*	2:6034546-6037716	0	1.74222	1.69022	0	1.47236	0	ud	1.18328	+
1588	DDB0308643	DDB_G0275919	DDB_G0275919	*	2:6037798-6040206	0	0	0	3.79399	0	0	0	ud	ud
1589	DDB0252634	DDB_G0275713	DDB_G0275713	conserved hypothetical protein%3B contains a putative N-terminal signal sequence	2:6040578-6041513	0	0	0	5.69098	0	0	0	ud	ud
1590	DDB0231789	DDB_G0275711	nhe1	required for cell polarity%3B mediates both K%3Csup%3E%2B%3C%2Fsup%3E facilitation of cell motility and K%3Csup%3E%2B%3C%2Fsup%3E%2FNa%3Csup%3E%2B%3C%2Fsup%3E requirement in chemotactic orientation	2:6042281-6044641	5.94212	0	1.69022	18.9699	0	3.16837	0.313239	ud	0.533466
1591	DDB0230142	DDB_G0275515	asnB	catalyzes the reaction H%3Csub%3E2%3C%2Fsub%3EO %2B L-glutamine %2B L-aspartate %2B ATP -%3E L-glutamate %2B L-asparagine %2B pyrophosphate %2B AMP	2:6051213-6053156	0	0	0	1.89699	0	0	0	ud	ud
1592	DDB0346854	DDB_G0275921	DDB_G0275921	*	2:6054662-6055659	0	5.22666	15.212	3.79399	4.41709	14.2577	0	1.18328	1.06693
1593	DDB0308149	DDB_G0275519	DDB_G0275519	*	2:6062122-6063145	2.97106	1.74222	0	1.89699	2.94473	0	1.5662	0.591641	ud
1594	DDB0307574	DDB_G0275521	DDB_G0275521	*	2:6066450-6067981	2.97106	0	0	0	0	0	+	ud	ud
1595	DDB0307575	DDB_G0275523	DDB_G0275523	*	2:6068094-6070766	2.97106	38.3289	23.663	5.69098	32.392	22.1786	0.522065	1.18328	1.06693
1596	DDB0305112	DDB_G0275929	pds5	%3Cb%3ECommunity annotation:%3C%2Fb%3E similar to pds5%2C which interacts with the chromosomal cohesion complex and modulates the cohesion of chromosomes and kinetochores in ways that are only now being explored (%3Ca target %3D %22new%22 href%3D%22http:%2F%2Fwww.ncbi.nlm.nih.gov%2Fpubmed%2F16819604%22%3Esee Dorsett 2007%3C%2Fa%3E). Pds5 is related to nipped-B%2C for which Dicty also has a probab…	2:6074432-6078862	0	0	0	3.79399	0	1.58418	0	ud	0
1597	DDB0348519	DDB_G0275639	DDB_G0275639	*	2:6080040-6080307	0	0	1.69022	0	0	1.58418	ud	ud	1.06693
1598	DDB0308145	DDB_G0275475	DDB_G0275475	*	2:6086909-6087949	0	0	0	1.89699	0	0	0	ud	ud
1599	DDB0231063	DDB_G0275473	rps24	protein component of the small (40S) ribosomal subunit%3B ribosomal protein S24 homolog	2:6089719-6090352	124.785	132.409	87.8913	134.687	106.01	194.855	0.926482	1.24902	0.451061
1600	DDB0305477	DDB_G0275933	DDB_G0275933	homolog of S. cerevisiae CMC1 (COX assembly mitochondrial protein)%2C which is a copper-binding protein required for mitochondrial cytochrome c oxidase assembly	2:6090814-6091381	11.8842	17.4222	6.76087	13.279	10.3065	6.33673	0.894969	1.6904	1.06693
1601	DDB0185066	DDB_G0275617	tbpA	general transcription factor that binds to the TATA-box promoter element%3B component of the transcription factor TFIIIB%2C shown to bind to subunits brf1 and weakly to bdp1%3B interacts with the non LTR retrotransposons TRE5-A and TRE5-B	2:6092208-6093026	2.97106	0	0	1.89699	0	0	1.5662	ud	ud
1602	DDB0233107	DDB_G0275471	csn8	subunit of the COP9 signalosome (CSN)%2C a complex of the ubiquitin-proteasome pathway composed of eight subunits (CSN1-8)	2:6094205-6095171	5.94212	3.48444	3.38043	3.79399	2.94473	7.92092	1.5662	1.18328	0.426773
1603	DDB0308195	DDB_G0275935	DDB_G0275935	*	2:6095467-6096386	0	0	1.69022	1.89699	1.47236	1.58418	0	0	1.06693
1604	DDB0346865	DDB_G0275937	DDB_G0275937	*	2:6099175-6102987	0	0	0	1.89699	1.47236	0	0	0	ud
1605	DDB0219981	DDB_G0275453	abcA11	half transporter%2C consisting of one ABC domain and one transmembrane domain	2:6103616-6106499	2.97106	1.74222	1.69022	0	1.47236	4.75255	+	1.18328	0.355644
1606	DDB0185058	DDB_G0275619	pppB	*	2:6106886-6107851	8.91319	5.22666	5.07065	3.79399	5.88945	11.0893	2.34929	0.887461	0.457257
1607	DDB0232373	DDB_G0275455	srp54	component of the signal recognition particle (SRP)%2C which ensures correct targeting of nascent secretory proteins to the endoplasmic reticulum	2:6110111-6111847	5.94212	0	5.07065	5.69098	4.41709	0	1.04413	0	+
1608	DDB0167134	DDB_G0275465	DDB_G0275465	*	2:6117739-6119131	0	0	0	0	2.94473	0	ud	0	ud
1609	DDB0235199	DDB_G0275989	DDB_G0275989	*	2:6141360-6142663	0	0	1.69022	0	2.94473	1.58418	ud	0	1.06693
1610	DDB0237608	DDB_G0275985	mcfH	ortholog of SLC25a40%2C that belongs to the substrate carrier protein family involved in transport of molecules across the mitochondrial membrane%3Cbr%2F%3E%3Cbr%2F%3E %3Cb%3ECommunity annotation:%3C%2Fb%3E Overview of the %3Ca href%3D%22http:%2F%2Fwiki.dictybase.org%2Fdictywiki%2Findex.php%2FMitochondrial_Carrier_Family_%2528MCF%2529%22%3EMitochondrial Carrier Family (MCF)%3C%2Fa%3E%2C %3Ci%3EGe…	2:6144623-6145813	5.94212	5.22666	5.07065	0	4.41709	9.5051	+	1.18328	0.533466
1611	DDB0346888	DDB_G0276005	DDB_G0276005	*	2:6165936-6171999	2.97106	1.74222	0	0	0	0	+	+	ud
1612	DDB0308644	DDB_G0275973	DDB_G0275973	*	2:6173352-6174300	8.91319	12.1955	10.1413	17.0729	16.196	12.6735	0.522065	0.752997	0.800199
1613	DDB0229420	DDB_G0275969	rab1E	similar to rab1	2:6179943-6180801	2.97106	0	0	0	0	0	+	ud	ud
1614	DDB0217748	DDB_G0276009	DDB_G0276009_RTE	ORF of tRNA-specific long terminal repeat retrotransposon DGLT-A%3B refer to AF298204 for full-length element	2:6182669-6184438	0	0	0	1.89699	0	0	0	ud	ud
1615	DDB0266931	DDB_G0275967	DDB_G0275967	*	2:6187951-6190250	11.8842	6.96888	5.07065	13.279	11.7789	6.33673	0.894969	0.591641	0.800199
1616	DDB0233168	DDB_G0275957	sf3b1	subunit of the splicing factor SF3B required for spliceosome assembly	2:6197621-6200891	2.97106	0	1.69022	9.48497	0	0	0.313239	ud	+
1617	DDB0238867	DDB_G0276019	gefY	putative Ras guanine nucleotide exchange factor%3B promotes the exchange of GDP for GTP on Ras small GTPases thus converting them into the active form%3B similar to son of sevenless	2:6203910-6208439	0	5.22666	3.38043	1.89699	2.94473	0	0	1.77492	+
1618	DDB0229405	DDB_G0275955	rabH	*	2:6208676-6209272	0	0	0	0	1.47236	0	ud	0	ud
1619	DDB0302431	DDB_G0275953	DDB_G0275953	sulfurates the molybdenum cofactor%2C which is essential for xanthine dehydrogenase and aldehyde oxidase	2:6210610-6211824	38.6238	34.8444	47.3261	30.3519	25.0302	44.3571	1.27253	1.3921	1.06693
1620	DDB0237825	DDB_G0275959	DDB_G0275959	some members of this family have guanine nucleotide exchange activity	2:6214903-6215784	2.97106	5.22666	5.07065	7.58797	8.83418	9.5051	0.391549	0.591641	0.533466
1621	DDB0203529	DDB_G0275963	DDB_G0275963	*	2:6216012-6217418	0	0	1.69022	1.89699	0	0	0	ud	+
1622	DDB0203528	DDB_G0275961	DDB_G0275961	*	2:6217776-6219062	0	0	1.69022	1.89699	0	1.58418	0	ud	1.06693
1623	DDB0233304	DDB_G0276229	clcC	CLC chloride channels are conserved from prokaryotes to mammals where they play broad physiological roles%3B they assemble to form homo-dimers	2:6228081-6230874	0	0	0	0	1.47236	0	ud	0	ud
1624	DDB0237529	DDB_G0276137	xrn1	ortholog of H. sapiens XRN1 and S. cerevisiae KEM1 (Kar-Enhancing Mutations 1) involved in RNA metabolism	2:6232603-6238286	0	0	0	1.89699	0	0	0	ud	ud
1625	DDB0306636	DDB_G0276125	DDB_G0276125	*	2:6248649-6252929	2.97106	0	0	0	1.47236	0	+	0	ud
1626	DDB0306650	DDB_G0276121	DDB_G0276121	*	2:6256669-6258810	0	1.74222	0	0	1.47236	0	ud	1.18328	ud
1627	DDB0229862	DDB_G0276119	cnrF	identified as a suppressor of smlA null mutant cnr6	2:6259472-6262432	0	1.74222	0	1.89699	0	0	0	+	ud
1628	DDB0308657	DDB_G0276117	DDB_G0276117	*	2:6262508-6263184	0	1.74222	0	0	0	0	ud	+	ud
1629	DDB0203522	DDB_G0276223	DDB_G0276223	*	2:6263547-6265732	0	0	0	0	0	3.16837	ud	ud	0
1630	DDB0233996	DDB_G0276233	cct8	subunit of the chaperonin CCT ring complex involved in the folding of actin and tubulin	2:6265977-6267838	11.8842	17.4222	23.663	11.382	25.0302	26.9311	1.04413	0.696048	0.87865
1631	DDB0238863	DDB_G0276115	dph5	ortholog to the conserved DPH5%2C a methyltransferase which in %3Ci%3ES. cerevisiae%3C%2Fi%3E is required for synthesis of diphthamide%2C a modified histidine residue of translation elongation factor 2	2:6268498-6269319	0	0	0	1.89699	0	0	0	ud	ud
1632	DDB0306217	DDB_G0276109	DDB_G0276109	contains one MPPN (mitotic phosphoprotein N%27 end) domain	2:6272283-6273958	0	0	5.07065	0	0	3.16837	ud	ud	1.6004
1633	DDB0185113	DDB_G0276157	pkgA	*	2:6275918-6280963	2.97106	0	0	5.69098	0	0	0.522065	ud	ud
1634	DDB0348497	DDB_G0276235	DDB_G0276235	*	2:6281262-6281930	2.97106	0	0	0	0	0	+	ud	ud
1635	DDB0185064	DDB_G0276155	spnA	gene essential for Dictyostelium development with an N-terminal Galpha regulatory domain and a C-terminal PP2C serine%2Fthreonine phosphatase domain	2:6284187-6287507	2.97106	0	0	0	0	0	+	ud	ud
1636	DDB0231973	DDB_G0276105	gtr2	distant relative of CAZy family GT5%3B contains a glycosyltransferase domain and an alpha amylase catalytic domain	2:6292325-6299746	14.8553	0	11.8315	24.6609	0	17.426	0.602383	ud	0.678957
1637	DDB0232220	DDB_G0276103	enlA	N-terminal similarity to talin%2C C-terminal similarity to fimbrins%3B actin binding protein%2C plays a role in cytokinesis and substrate adhesionbr%3E %3Cb%3ENomenclature conflict:%3C%2Fb%3E This gene has been erroneously referred to as %3Ca href%3D%22 %2Fgene%2FDDB_G0289313%22%3EfmrC%3C%2Fa%3E in reference %3Ca href%3D%22%2Fdb%2Fcgi-bin%2FdictyBase%2Freference%2Freference.pl?refNo%3D11769%22%3E…	2:6301145-6305656	0	0	3.38043	1.89699	2.94473	0	0	0	+
1638	DDB0232153	DDB_G0276221	DDB_G0276221	*	2:6307785-6312539	0	0	0	0	1.47236	1.58418	ud	0	0
1639	DDB0185220	DDB_G0276027	pdeE	*	2:6313321-6316891	2.97106	0	0	0	1.47236	0	+	0	ud
1640	DDB0185052	DDB_G0276153	nsfA	ATPase required for endocytosis%2C membrane trafficking and cell motility%3B acts as a SNAP receptor (SNARE) chaperone which binds%2C through soluble NSF attachment proteins (SNAPs)%2C to SNARE complexes and utilizes the energy of ATP hydrolysis to promote SNARE recycling	2:6318754-6321098	32.6817	27.8755	28.7337	32.2489	29.4473	44.3571	1.01342	0.946625	0.647781
1641	DDB0219934	DDB_G0276101	smc3	functions in chromosome dynamics%3B heterodimerizes with smc1	2:6321257-6325878	5.94212	3.48444	0	0	1.47236	1.58418	+	2.36656	0
1642	DDB0233261	DDB_G0276099	DDB_G0276099	contains no functional domains and is not similar to any other protein	2:6326680-6327810	56.4502	29.6178	43.9456	68.2918	66.2564	63.3673	0.826603	0.447018	0.693506
1643	DDB0233371	DDB_G0276219	DDB_G0276219	contains one transmembrane domain	2:6331145-6332882	0	13.9378	59.1576	0	5.88945	63.3673	ud	2.36656	0.933566
1644	DDB0233372	DDB_G0276095	DDB_G0276095	*	2:6333535-6335278	0	0	3.38043	0	0	1.58418	ud	ud	2.13387
1645	DDB0306648	DDB_G0276091	cldB	*	2:6345319-6349860	38.6238	3.48444	5.07065	28.4549	4.41709	6.33673	1.35737	0.788854	0.800199
1646	DDB0308655	DDB_G0276089	DDB_G0276089	*	2:6350255-6355144	29.7106	3.48444	5.07065	13.279	1.47236	11.0893	2.23742	2.36656	0.457257
1647	DDB0348501	DDB_G0276213	DDB_G0276213	*	2:6356046-6357723	23.7685	71.4311	103.103	15.1759	70.6735	66.5357	1.5662	1.01072	1.54959
1648	DDB0306647	DDB_G0276087	DDB_G0276087	*	2:6358797-6360131	2.97106	0	0	0	0	0	+	ud	ud
1649	DDB0203512	DDB_G0276207	DDB_G0276207	*	2:6367655-6371215	0	5.22666	0	1.89699	1.47236	0	0	3.54984	ud
1650	DDB0305693	DDB_G0276205	DDB_G0276205	related to vacuolar sorting proteins VPS45 and VPS33	2:6371487-6372986	5.94212	0	0	3.79399	0	3.16837	1.5662	ud	0
1651	DDB0203508	DDB_G0276201	DDB_G0276201_RTE	ORF2 protein fragment of tRNA-specific non-long terminal repeat retrotransposon TRE5-B%3B refer to GenBank AF298209 for consensus full-length element	2:6378549-6378998	0	0	0	1.89699	0	0	0	ud	ud
1652	DDB0238134	DDB_G0276193	DDB_G0276193	contains repeats found in several Chlamydia polymorphic membrane proteins%3B has a signal peptide and a carboxy-terminus transmembrane domain	2:6387804-6389572	32.6817	54.0089	28.7337	32.2489	45.6433	42.773	1.01342	1.18328	0.671772
1653	DDB0305869	DDB_G0276151	DDB_G0276151	belongs to the crotonase superfamily%3B conserved in bacteria%3B contains a predicted peroxisomal targeting signal	2:6392232-6393047	5.94212	0	0	0	0	0	+	ud	ud
1654	DDB0229957	DDB_G0276181	DDB_G0276181	member of the TKL (tyrosine kinase-like) group of protein kinases%3B contains a PH (pleckstrin homology) domain	2:6410071-6414915	0	0	0	0	0	1.58418	ud	ud	0
1655	DDB0233319	DDB_G0276241	atp5e	epsilon subunit of the F1 sector of mitochondrial F1F0 ATP synthase%2C the enzyme complex responsible for ATP synthesis	2:6417198-6417544	62.3923	81.8844	79.4402	72.0857	80.98	76.0408	0.865529	1.01117	1.0447
1656	DDB0305491	DDB_G0276243	DDB_G0276243	contains one DUF1620 domain%3B homolog of human KIAA0090 (uncharacterized protein KIAA0090)%3B contains 2 putative transmembrane domains	2:6418177-6421294	92.1029	55.7511	57.4674	89.1587	69.2011	69.7041	1.03302	0.805639	0.824448
1657	DDB0308653	DDB_G0276081	DDB_G0276081	*	2:6421444-6422214	0	0	1.69022	0	0	0	ud	ud	+
1658	DDB0231314	DDB_G0276079	mproS	catalyzes the reaction ATP %2B L-proline %2B tRNAPro %3D AMP %2B diphosphate %2B L-prolyl-tRNAPro	2:6422563-6424587	2.97106	3.48444	3.38043	1.89699	1.47236	3.16837	1.5662	2.36656	1.06693
1659	DDB0185146	DDB_G0276077	mlcR	component of actin-based molecular motor%3B myosin II (conventional myosin) component	2:6426413-6427552	23.7685	5.22666	15.212	17.0729	1.47236	15.8418	1.39217	3.54984	0.960239
1660	DDB0305373	DDB_G0305372	DDB_G0305372	*	2:6432588-6434179	0	1.74222	0	0	0	0	ud	+	ud
1661	DDB0220028	DDB_G0276029	DDB_G0276029	putative ortholog of H. sapiens CNOT1 and S. cerevisiae CDC39%3B REMI mutant forms aberrant fruiting bodies (see %3Ca href%3D%22http:%2F%2Fwiki.dictybase.org%2Fdictywiki%2Findex.php%2FDDB_G0276029%22%3Ecommunity annotation%3C%2Fa%3E)	2:6435703-6443825	14.8553	12.1955	1.69022	18.9699	8.83418	15.8418	0.783098	1.3805	0.106693
1662	DDB0308506	DDB_G0276069	hgrA	HAP2-GCS1 is found from plants to lower eukaryotes and is necessary for the fusion of gametes in plants	2:6445628-6448087	2.97106	0	0	1.89699	0	0	1.5662	ud	ud
1663	DDB0234149	DDB_G0276065	DDB_G0276065	catalyzes the reaction acyl-CoA %2B O%3Csub%3E2%3C%2Fsub%3E %3C%3D%3E trans-2%2C3-dehydroacyl-CoA %2B H%3Csub%3E2%3C%2Fsub%3EO%3Csub%3E2%3C%2Fsub%3E	2:6450283-6452364	56.4502	127.182	86.2011	70.1888	120.734	106.14	0.804262	1.05341	0.812143
1664	DDB0302583	DDB_G0276051	DDB_G0276051	*	2:6484404-6485465	0	0	0	1.89699	0	0	0	ud	ud
1665	DDB0233374	DDB_G0276169	DDB_G0276169	similar to S. cerevisiae MSP1%2C a mitochondrial protein involved in sorting of proteins in the mitochondria	2:6497773-6499261	14.8553	8.7111	8.45109	11.382	10.3065	9.5051	1.30516	0.845201	0.88911
1666	DDB0233373	DDB_G0276251	DDB_G0276251	similar to H. sapiens GP17%2C involved in modification of glycosylphosphatidylinositol%3B contains 16 transmembrane domains	2:6500338-6504666	20.7974	3.48444	1.69022	11.382	2.94473	3.16837	1.82723	1.18328	0.533466
1667	DDB0306651	DDB_G0276255	DDB_G0276255	*	2:6507776-6510379	0	0	0	1.89699	0	0	0	ud	ud
1668	DDB0216407	DDB_G0276043	ifkC	contains the RWD domain found in GCN2 kinases and histidyl tRNA synthetases%3B related to the GCN2 family of protein kinases that phosphorylate the alpha subunit of eIF2	2:6510818-6516003	0	0	0	3.79399	0	0	0	ud	ud
1669	DDB0305067	DDB_G0276167	DDB_G0276167	*	2:6516957-6518404	0	0	0	0	1.47236	0	ud	0	ud
1670	DDB0306646	DDB_G0276039	DDB_G0276039	*	2:6521223-6522277	0	0	10.1413	3.79399	5.88945	4.75255	0	0	2.13387
1671	DDB0185098	DDB_G0276143	dhkF	*	2:6523775-6527403	0	0	1.69022	0	1.47236	1.58418	ud	0	1.06693
1672	DDB0217771	DDB_G0276257	DDB_G0276257	*	2:6527471-6528715	2.97106	0	1.69022	0	0	1.58418	+	ud	1.06693
1673	DDB0234111	DDB_G0276261	mcfV	belongs to the substrate carrier protein family involved in transport of molecules across the mitochondrial membrane %3Cbr%2F%3E%3Cbr%2F%3E %3Cb%3ECommunity annotation:%3C%2Fb%3E Overview of the %3Ca href%3D%22http:%2F%2Fwiki.dictybase.org%2Fdictywiki%2Findex.php%2FMitochondrial_Carrier_Family_%2528MCF%2529%22%3EMitochondrial Carrier Family (MCF)%3C%2Fa%3E%2C %3Ci%3EGerard Klein and Michel Satre%…	2:6532428-6534156	0	0	0	3.79399	0	0	0	ud	ud
1674	DDB0238786	DDB_G0276035	DDB_G0276035	conserved Dictyostelium protein%3B contains a putative N-terminal signal sequence%2C a C-terminal anchoring transmembrane domain and one EGF-like domain	2:6541243-6545899	23.7685	29.6178	20.2826	18.9699	33.8644	33.2679	1.25296	0.874599	0.609676
1675	DDB0185040	DDB_G0276141	pdi1	catalyzes the rearrangement of disulfide bonds in proteins	2:6548168-6549349	582.328	616.746	645.663	665.845	487.352	544.959	0.874571	1.2655	1.18479
1676	DDB0304725	DDB_G0276033	cyb5A	cytochrome b5 is a membrane bound hemoprotein that functions as an electron carrier for several membrane bound oxygenases%3B contains a single C-terminal transmembrane domain	2:6550267-6550782	32.6817	26.1333	38.875	26.5579	30.9196	34.852	1.23058	0.845201	1.11543
1677	DDB0308197	DDB_G0276291	DDB_G0276291	*	2:6564892-6565379	44.5659	36.5866	35.4946	24.6609	32.392	14.2577	1.80715	1.1295	2.48951
1678	DDB0305145	DDB_G0276319	fam18A	similar to a conserved protein of unknown function found associated with the v-SNARE Tlg2p in the membrane of late Golgi vesicles in S. cerevisiae	2:6565732-6566716	17.8264	6.96888	11.8315	13.279	10.3065	12.6735	1.34245	0.676161	0.933566
1679	DDB0220136	DDB_G0276299	agnA	*	2:6579134-6582276	17.8264	0	0	17.0729	1.47236	0	1.04413	0	ud
1680	DDB0191330	DDB_G0276269	sgcA	homolog of mammalian soluble adenylyl cyclase	2:6582943-6592973	0	0	0	0	1.47236	0	ud	0	ud
1681	DDB0306867	DDB_G0276309	DDB_G0276309	*	2:6597404-6599572	0	3.48444	3.38043	3.79399	4.41709	4.75255	0	0.788854	0.711288
1682	DDB0237552	DDB_G0276283	utp13	component of the small subunit (SSU) processome containing the U3 snoRNA involved in processing of pre-18S rRNA%3B highly similar to H. sapiens transducin beta-like 3 (TBL3)	2:6600384-6603408	0	3.48444	0	3.79399	1.47236	1.58418	0	2.36656	0
1683	DDB0203462	DDB_G0276307	DDB_G0276307	*	2:6603655-6608085	2.97106	1.74222	3.38043	5.69098	1.47236	0	0.522065	1.18328	+
1684	DDB0308660	DDB_G0276281	DDB_G0276281	*	2:6608304-6609335	2.97106	0	1.69022	3.79399	0	1.58418	0.783098	ud	1.06693
1685	DDB0231480	DDB_G0276305	DDB_G0276305	catalyzes the reaction aldehyde %2B NAD%2B %2B H%3Csub%3E2%3C%2Fsub%3EO %3D an acid %2B NADH %2B H%2B	2:6612090-6614240	77.2476	62.72	81.1304	98.6436	78.0353	63.3673	0.783098	0.803738	1.28032
1686	DDB0305947	DDB_G0276303	DDB_G0276303	contains weak similarity to EGF-like domain%3B contains both a predicted N-terminal signal sequence and C-terminal transmembrane domain	2:6614400-6618895	2.97106	1.74222	0	1.89699	0	1.58418	1.5662	+	0
1687	DDB0191327	DDB_G0276267	gpaB	subunit of the heterotrimeric G protein that has GTPase activity%3B involved in the chemotactic response to cAMP	2:6619603-6620779	23.7685	17.4222	15.212	22.7639	32.392	23.7628	1.04413	0.537855	0.64016
1688	DDB0306863	DDB_G0276271	DDB_G0276271	*	2:6637140-6638780	0	0	0	0	1.47236	1.58418	ud	0	0
1689	DDB0185205	DDB_G0276369	kif5	kinesin-1 family protein%2C involved in intracellular transport%3B belongs to the kinesin KHC subf	2:6648064-6651339	0	1.74222	0	0	0	0	ud	+	ud
1690	DDB0307588	DDB_G0276389	DDB_G0276389	*	2:6651958-6655821	2.97106	0	0	0	0	0	+	ud	ud
1691	DDB0185067	DDB_G0276353	torA	required for chemotaxis%3B largely alpha-helical protein with a predicted C-terminal coiled-coil domain%3Cbr%2F%3E %3Cb%3ENomenclature conflict:%3C%2Fb%3E Do not confuse this gene with tor%2C the ortholog of target of rapamycin gene	2:6655928-6658354	0	0	0	0	0	1.58418	ud	ud	0
1692	DDB0304416	DDB_G0276337	DDB_G0276337	*	2:6659047-6661094	2.97106	0	0	0	0	0	+	ud	ud
1693	DDB0235357	DDB_G0276341	pccB	catalyzes the reaction ATP %2B HCO3%3Csup%3E-%3C%2Fsup%3E %2B propionyl-CoA %3C%3D%3E ADP %2B phosphate %2B D-methylmalonyl-CoA	2:6663471-6665132	50.5081	59.2355	79.4402	51.2188	60.3669	80.7934	0.986123	0.981258	0.983252
1694	DDB0185096	DDB_G0276355	dhcA	microtubule-dependent mechanochemical enzyme	2:6681538-6695830	540.733	240.426	233.25	423.029	273.86	281.985	1.27824	0.877919	0.827172
1695	DDB0231207	DDB_G0276349	fnkC	contains a meprin and TRAF homology (MATH) domain and five Dictyostelium-specific FNIP repeats%3B unlikely to function as a kinase as it does not contain a catalytic aspartate	2:6698814-6702834	0	0	0	1.89699	0	0	0	ud	ud
1696	DDB0185197	DDB_G0276371	gefL	putative Ras guanine nucleotide exchange factor%3B promotes the exchange of GDP for GTP on Ras small GTPases thus converting them into the active form	2:6706766-6713836	0	1.74222	0	0	0	0	ud	+	ud
1697	DDB0201646	DDB_G0276335	pyr1-3	multifunctional enzyme that carries out the three first enzymatic activities of the %3Ci%3Ede novo%3C%2Fi%3E pyrimidine biosynthetic pathway%3B very similar to the tri-functional human CAD enzyme	2:6728694-6735498	56.4502	50.5244	62.538	62.6008	50.0604	69.7041	0.901749	1.00927	0.897193
1698	DDB0306232	DDB_G0276383	DDB_G0276383	contains one von Willebrand factor type A domain	2:6735925-6742325	0	1.74222	0	0	0	3.16837	ud	+	0
1699	DDB0237791	DDB_G0276359	sec11	ortholog of the conserved SEC11%3B the signal peptidase complex is a membrane-bound endoproteinase that removes signal peptides from nascent proteins as they are translocated into the lumen of the endoplasmic reticulum%3B contains two putative transmembrane domains	2:6742578-6743421	32.6817	24.3911	23.663	24.6609	27.9749	33.2679	1.32524	0.871892	0.711288
1700	DDB0233513	DDB_G0276361	DDB_G0276361	*	2:6745195-6747564	2.97106	5.22666	6.76087	5.69098	4.41709	6.33673	0.522065	1.18328	1.06693
1701	DDB0232322	DDB_G0276363	myoG	contains the N-terminal motor domain%2C two MyTH4 domains (unconventional myosin%2F kinesin tail domains)%2C an IQ calmodulin-binding region%2C and a SH3 (src Homology-3) domain	2:6748878-6759543	0	0	0	1.89699	0	0	0	ud	ud
1702	DDB0238381	DDB_G0276365	DDB_G0276365	has similarity to H. sapiens di-N-acetylchitobiase (CBTS)%2C a hydrolase involved in the degradation of asparagine-linked glycoproteins%3B contains a putative N-terminal signal sequence	2:6760197-6761306	2.97106	0	0	0	0	0	+	ud	ud
1703	DDB0232366	DDB_G0276481	ercc8	ortholog of %3Ci%3ES. cerevisiae%3C%2Fi%3E RAD26 and %3Ci%3EH. sapiens%3C%2Fi%3E ERCC8 (CSA)%2C involved in Cockayne syndrome	2:6778627-6780280	0	0	0	0	1.47236	0	ud	0	ud
1704	DDB0306871	DDB_G0276529	DDB_G0276529	*	2:6780883-6787558	0	1.74222	0	0	1.47236	0	ud	1.18328	ud
1705	DDB0308662	DDB_G0276401	DDB_G0276401	*	2:6789174-6792248	2.97106	1.74222	1.69022	0	0	0	+	+	+
1706	DDB0305114	DDB_G0276531	DDB_G0276531	similar to elaC and TRZ%2C a zinc phosphodiesterase with tRNA 3%27-processing endonuclease activity and probably involved in tRNA maturation by removing a 3%27-trailer from precursor tRNA%3Cbr%2F%3E%3Cbr%2F%3E %3Cb%3ECommunity annotation:%3C%2Fb%3E similar to elaC%2C an endoribonuclease conserved from bacteria to humans%2C sequence variants of which are associated with aggressive prostate cancer.…	2:6795915-6798857	0	3.48444	0	0	2.94473	1.58418	ud	1.18328	0
1707	DDB0185045	DDB_G0276455	gpaG	*	2:6800222-6801839	0	0	6.76087	3.79399	1.47236	4.75255	0	0	1.42258
1708	DDB0217799	DDB_G0276535	DDB_G0276535	*	2:6806163-6807386	2.97106	0	0	0	0	0	+	ud	ud
1709	DDB0185069	DDB_G0276457	rps15a	protein component of the small (40S) ribosomal subunit%3B ribosomal protein S15a homolog	2:6809160-6809552	252.54	184.675	224.799	195.39	237.051	258.222	1.29249	0.779055	0.870565
1710	DDB0203835	DDB_G0276487	DDB_G0276487	*	2:6813396-6814683	2.97106	3.48444	1.69022	0	4.41709	1.58418	+	0.788854	1.06693
1711	DDB0237679	DDB_G0276541	DDB_G0276541	contains at least 11 transmembrane domains	2:6819663-6825311	0	0	0	1.89699	0	3.16837	0	ud	0
1712	DDB0308663	DDB_G0276409	DDB_G0276409	*	2:6834384-6837590	0	0	0	0	0	1.58418	ud	ud	0
1713	DDB0217805	DDB_G0276547	DDB_G0276547	*	2:6839123-6842816	0	0	1.69022	0	0	0	ud	ud	+
1714	DDB0304447	DDB_G0276413	DDB_G0276413	conserved protein%3B ortholog or HEATR3 (HEAT repeat containing 3)	2:6843825-6846333	2.97106	0	0	0	0	0	+	ud	ud
1715	DDB0252706	DDB_G0276411	mrt4	involved in mRNA turnover and ribosome assembly	2:6846542-6847303	2.97106	5.22666	1.69022	3.79399	4.41709	3.16837	0.783098	1.18328	0.533466
1716	DDB0305483	DDB_G0276489	DDB_G0276489	contains 1 RING-type zinc finger%3B contains one putative transmembrane domain%3B similar to human ZFPL1 (zinc finger protein-like 1)	2:6853485-6854897	0	5.22666	5.07065	0	4.41709	0	ud	1.18328	+
1717	DDB0304417	DDB_G0276419	DDB_G0276419	*	2:6871013-6871507	0	0	0	0	1.47236	0	ud	0	ud
1718	DDB0306272	DDB_G0276553	DDB_G0276553	contains 5 coiled coil domains	2:6875533-6878320	2.97106	0	0	0	0	0	+	ud	ud
1719	DDB0185216	DDB_G0276399	rab8B	*	2:6878753-6879364	5.94212	6.96888	5.07065	7.58797	5.88945	15.8418	0.783098	1.18328	0.32008
1720	DDB0307593	DDB_G0276555	DDB_G0276555	*	2:6885788-6888462	0	1.74222	0	0	1.47236	0	ud	1.18328	ud
1721	DDB0229442	DDB_G0276417	pdhB	catalyzes the reaction lipoamide %2B pyruvate %3C%3D%3E S-acetyldihydrolipoamide %2B CO%3Csub%3E2%3C%2Fsub%3E%3B E1 beta component of pyruvate dehydrogenase complex%2C which contains multiple copies of three enzymatic components: pyruvate dehydrogenase (E1%3B %3Ca href%3D%22 %2Fgene%2FDDB_G0292994%22%3E phdA%3C%2Fa%3E%2C phdB)%2C dihydrolipoamide acetyltransferase (E2%3B %3Ca href%3D%22 %2Fgene%2…	2:6888601-6890166	59.4212	59.2355	84.5109	94.8497	61.8393	79.2092	0.626478	0.957895	1.06693
1722	DDB0231058	DDB_G0276415	rps18	protein component of the small (40S) ribosomal subunit%3B ribosomal protein S18 homolog	2:6891141-6891920	243.627	874.595	794.402	324.386	846.609	806.349	0.751041	1.03306	0.985183
1723	DDB0217810	DDB_G0276557	DDB_G0276557	*	2:6896381-6897085	2.97106	1.74222	6.76087	0	2.94473	1.58418	+	0.591641	4.26773
1724	DDB0233957	DDB_G0276425	nutf2	involved in protein transport into the nucleus%3B known to bind Ran in yeast and Arabidopsis	2:6903295-6903895	2.97106	3.48444	3.38043	0	2.94473	0	+	1.18328	+
1725	DDB0252760	DDB_G0295773	DDB_G0295773	similar to the eukaryotic transmembrane protein 85 (TMEM85)%3B contains two putative transmembrane domains	2:6907430-6908248	2.97106	1.74222	6.76087	15.1759	4.41709	1.58418	0.195774	0.394427	4.26773
1726	DDB0252759	DDB_G0276503	DDB_G0276503	very similar to the H. sapiens PISD%2C a mitochondrial proenzyme that is cleaved into a phosphatidylserine decarboxylase alpha and beta chain%3B contains one putative transmembrane domain	2:6908594-6910052	62.3923	41.8133	21.9728	58.8068	41.2262	26.9311	1.06097	1.01424	0.81589
1727	DDB0217812	DDB_G0276561	DDB_G0276561	*	2:6912714-6915393	29.7106	40.0711	33.8043	30.3519	30.9196	34.852	0.978872	1.29598	0.969939
1728	DDB0185082	DDB_G0276463	DG1112	*	2:6915740-6918993	2.97106	1.74222	1.69022	0	0	1.58418	+	+	1.06693
1729	DDB0307590	DDB_G0276435	DDB_G0276435	*	2:6919395-6920681	0	1.74222	0	0	0	1.58418	ud	+	0
1730	DDB0348512	DDB_G0276563	DDB_G0276563	*	2:6929458-6930263	0	0	0	0	1.47236	0	ud	0	ud
1731	DDB0237795	DDB_G0276427	osbF	*	2:6936608-6938022	11.8842	17.4222	20.2826	30.3519	20.6131	22.1786	0.391549	0.845201	0.914514
1732	DDB0229896	DDB_G0276465	sepA	kinase domain similar to S. pombe cdc7%2C cell division control protein 7 which plays a role in cytokinesis%3B contains armadillo%2Fbeta-catenin-like repeats as part of a larger ARM domain	2:6942806-6946733	11.8842	1.74222	1.69022	17.0729	1.47236	6.33673	0.696087	1.18328	0.266733
1733	DDB0305484	DDB_G0276567	DDB_G0276567	homolog of S. cerevisiae CDC50 (cell division control protein 50)%2C which is required for polarized cell growth%3B contains two putative transmembrane domains	2:6951075-6952445	23.7685	31.36	33.8043	17.0729	39.7538	34.852	1.39217	0.788854	0.969939
1734	DDB0185073	DDB_G0276441	rpl7	protein component of the large (60S) ribosomal subunit	2:6956284-6957511	276.309	223.004	219.728	225.742	265.025	275.648	1.224	0.841445	0.797134
1735	DDB0306854	DDB_G0276573	DDB_G0276573	*	2:6975985-6977247	53.4791	26.1333	33.8043	64.4978	33.8644	31.6837	0.829162	0.771705	1.06693
1736	DDB0233663	DDB_G0276445	DDB_G0276445	highly similar to human HSPA5 (78 kDa glucose-regulated protein precursor GRP78)%3B contains a predicted endoplasmic reticulum targeting sequence	2:6984336-6986396	971.537	1155.09	978.636	842.265	1067.46	999.62	1.15348	1.08209	0.979008
1737	DDB0203874	DDB_G0276515	DDB_G0276515	*	2:6990870-6992122	0	0	13.5217	0	5.88945	9.5051	ud	0	1.42258
1738	DDB0233594	DDB_G0276575	syn16A	similar to syntaxin 16%2C a subfamily of the SNARE family (Soluble NSF Attachment Protein REceptor) involved in vesicle fusion	2:6993306-6994463	5.94212	12.1955	18.5924	11.382	11.7789	11.0893	0.522065	1.03537	1.67661
1739	DDB0229911	DDB_G0276577	fray2	the kinase domain is similar to mammalian stress-induced STK and OSR1 (oxidative stress responsive 1) kinases%2C and other STE20-like kinases%3Cbr%2F%3E%3Cbr%2F%3E %3Cb%3ECommunity annotation:%3C%2Fb%3E Fray1 and Fray2 represent the FRAY-subfamily of Ste20-like kinases in D. discoideum (see %3Ca href%3D%22http:%2F%2Fwiki.dictybase.org%2Fdictywiki%2Findex.php%2FSvkA%22%3Esevkin%3C%2Fa%3E for more …	2:6994954-6998137	0	0	0	0	0	1.58418	ud	ud	0
1740	DDB0203877	DDB_G0276517	DDB_G0276517	*	2:7006326-7007199	0	0	0	1.89699	0	0	0	ud	ud
1741	DDB0308666	DDB_G0276581	DDB_G0276581	*	2:7007643-7009310	8.91319	0	0	7.58797	0	1.58418	1.17465	ud	0
1742	DDB0304698	DDB_G0276519	mus81	similar to endonuclease Mus81%2C conserved from yeast to human%2C involved in DNA repair and replication fork stability	2:7009387-7012149	0	0	1.69022	0	0	0	ud	ud	+
1743	DDB0306870	DDB_G0276471	DDB_G0276471	*	2:7014397-7014847	8.91319	0	3.38043	1.89699	1.47236	3.16837	4.69859	0	1.06693
1744	DDB0234265	DDB_G0276473	DDB_G0276473	*	2:7015380-7016617	115.871	90.5955	182.543	144.171	133.985	172.676	0.803705	0.676161	1.05714
1745	DDB0308868	DDB_G0276583	DDB_G0276583	*	2:7017424-7020250	0	0	1.69022	5.69098	1.47236	3.16837	0	0	0.533466
1746	DDB0304757	DDB_G0276523	DDB_G0276523	MBOAT family protein%2C membrane proteins that contains a variety of acyltransferase enzymes%3B contains 8 predicted transmembrane domains	2:7020725-7022745	0	0	1.69022	0	0	0	ud	ud	+
1747	DDB0229856	DDB_G0276475	cfaC	*	2:7023841-7024615	0	1.74222	0	1.89699	0	0	0	+	ud
1748	DDB0215355	DDB_G0276617	myoC	*	2:7046886-7050545	14.8553	22.6489	33.8043	30.3519	32.392	39.6046	0.489436	0.699212	0.853546
1749	DDB0306856	DDB_G0276623	DDB_G0276623	*	2:7051390-7052039	0	0	0	0	1.47236	1.58418	ud	0	0
1750	DDB0215357	DDB_G0276615	hmgB	*	2:7053641-7055221	5.94212	19.1644	70.9891	9.48497	29.4473	63.3673	0.626478	0.650805	1.12028
1751	DDB0307596	DDB_G0276627	DDB_G0276627	*	2:7057900-7059117	0	0	1.69022	0	0	0	ud	ud	+
1752	DDB0306857	DDB_G0276631	DDB_G0276631	*	2:7060113-7061161	26.7396	12.1955	11.8315	20.8669	23.5578	15.8418	1.28143	0.517686	0.746853
1753	DDB0305751	DDB_G0276657	npcB	one of two orthologs of NPC1 (with %3Ca href%3D%22%2Fgene%2FnpcA%22%3EnpcA%3C%2Fa%3E)%2C a Patch family protein%2C mutated in Niemann-Pick disease%2C a form of lipidosis characterized by the accumulation of unestrified cholesterol in the lysosomes%3B contains a signal peptide and 14 predicted transmembrane domains	2:7081017-7085437	2.97106	0	0	0	0	0	+	ud	ud
1754	DDB0202936	DDB_G0276659	DDB_G0276659	*	2:7086503-7088710	0	1.74222	18.5924	0	1.47236	15.8418	ud	1.18328	1.17363
1755	DDB0306858	DDB_G0276661	DDB_G0276661	*	2:7093016-7094693	2.97106	0	0	0	1.47236	1.58418	+	0	0
1756	DDB0307598	DDB_G0276663	DDB_G0276663	*	2:7094813-7097853	0	0	0	3.79399	0	0	0	ud	ud
1757	DDB0308199	DDB_G0276677	DDB_G0276677	*	2:7107804-7110920	0	0	0	3.79399	0	0	0	ud	ud
1758	DDB0307603	DDB_G0276719	DDB_G0276719	*	2:7123870-7126334	11.8842	8.7111	3.38043	5.69098	0	1.58418	2.08826	+	2.13387
1759	DDB0232152	DDB_G0276689	DDB_G0276689	conserved hypothetical protein	2:7128289-7134722	0	1.74222	1.69022	1.89699	1.47236	0	0	1.18328	+
1760	DDB0202957	DDB_G0276691	DDB_G0276691	*	2:7134904-7137016	2.97106	0	1.69022	0	0	0	+	ud	+
1761	DDB0231243	DDB_G0276721	tyrS	catalyzes the reaction ATP %2B L-Tyrosine %2B tRNATyr %3D AMP %2B diphosphate %2B L-tyrosyl-tRNATyr	2:7137404-7138750	5.94212	0	0	0	2.94473	0	+	0	ud
1762	DDB0307601	DDB_G0276697	DDB_G0276697	*	2:7143862-7144625	2.97106	0	0	0	0	1.58418	+	ud	0
1763	DDB0348446	DDB_G0276735	DDB_G0276735	*	2:7162758-7163633	0	1.74222	0	0	0	0	ud	+	ud
1764	DDB0202917	DDB_G0276733	DDB_G0276733	*	2:7166909-7171855	0	1.74222	0	0	1.47236	0	ud	1.18328	ud
1765	DDB0202914	DDB_G0276729	DDB_G0276729	*	2:7173981-7174667	0	0	0	0	2.94473	0	ud	0	ud
1766	DDB0305495	DDB_G0276725	DDB_G0276725	contains one RRM (RNA recognition motif) domain	2:7175956-7176266	0	0	0	0	0	1.58418	ud	ud	0
1767	DDB0229914	DDB_G0276919	pldG	similar to human PLD%2C a GPI (glycosylphosphatidylinositol)-specific phospholipase D	2:7179136-7182209	2.97106	0	0	0	0	1.58418	+	ud	0
1768	DDB0185021	DDB_G0276883	canA	catalytic subunit of the Ca%3Csup%3E2%2B%3C%2Fsup%3E%2Fcalmodulin-dependent serine%2Fthreonine protein phosphatase	2:7189408-7191733	0	1.74222	3.38043	0	2.94473	3.16837	ud	0.591641	1.06693
1769	DDB0234207	DDB_G0276927	DDB_G0276927	*	2:7191923-7192661	2.97106	1.74222	1.69022	0	0	1.58418	+	+	1.06693
1770	DDB0307613	DDB_G0276929	DDB_G0276929	*	2:7196605-7198419	0	0	0	0	0	1.58418	ud	ud	0
1771	DDB0305516	DDB_G0277007	DDB_G0277007	homolog of human SLC35C1 (GDP-fucose transporter 1)%3B defects in human SLC35C1 are the cause of leukocyte adhesion deficiency type II%3B contains 10 putative transmembrane domains	2:7200459-7201989	0	0	0	18.9699	0	0	0	ud	ud
1772	DDB0307328	DDB_G0277009	DDB_G0277009	*	2:7202546-7203503	0	3.48444	0	1.89699	0	0	0	+	ud
1773	DDB0305912	DDB_G0277011	DDB_G0277011	%3Cb%3ECommunity annotation:%3C%2Fb%3E DDB_G0277011 is highly similar in an N-terminal domain to the %3Cb%3EShaker%3C%2Fb%3E voltage-gated potassium channel of vertebrates%2C and is the best hit in the Dicty genome when searched with the sequence of this channel. The channel is strongly expressed in several classes of neurons in adult animals%2C and appears to regulate neuronal excitability. The …	2:7203757-7204951	92.1029	81.8844	76.0598	136.584	117.789	66.5357	0.674334	0.695178	1.14314
1774	DDB0308677	DDB_G0277013	DDB_G0277013	*	2:7205190-7206560	0	6.96888	3.38043	9.48497	4.41709	3.16837	0	1.57771	1.06693
1775	DDB0307614	DDB_G0276931	DDB_G0276931	*	2:7206700-7209693	0	0	1.69022	0	0	0	ud	ud	+
1776	DDB0191335	DDB_G0276763	captC	catalyzes the reaction CDP-choline %2B 1%2C2-diacylglycerol %3D CMP %2B a phosphatidylcholine%3B most similar to plant genes%3B REMI mutant forms aberrant fruiting bodies%2C see %3Ca href%3D%22http:%2F%2Fwiki.dictybase.org%2Fdictywiki%2Findex.php%2FCaptC%22%3Ecommunity annotation%3C%2Fa%3E	2:7210164-7211743	0	0	1.69022	1.89699	4.41709	0	0	0	+
1777	DDB0214944	DDB_G0276965	gltA	catalyzes the condensation of acetyl-CoA and oxaloacetate to citrate	2:7216750-7218586	0	1.74222	0	0	0	0	ud	+	ud
1778	DDB0234131	DDB_G0276933	mcf	belongs to the substrate carrier protein family involved in transport of molecules across the mitochondrial membrane%3B has similarity to the calcium-dependent mitochondrial aspartate and glutamate carriers aralar1 and 2 (slc25A12 and 13)%2C but does not contain a EF-hand calcium-binding domain such as %3Ca href%3D%22%2Fdb%2Fcgi-bin%2Fgene_page.pl?primary_id%3DDDB_G0283329%22%3E%3Ci%3EmcfO%3C%2Fi…	2:7219497-7220402	8.91319	12.1955	15.212	13.279	17.6684	12.6735	0.671227	0.690248	1.2003
1779	DDB0304595	DDB_G0276935	DDB_G0276935	*	2:7220481-7222693	0	0	0	1.89699	0	0	0	ud	ud
1780	DDB0304589	DDB_G0277015	msp	contains two selenocysteine residues at positions 20 and 88%3B conserved in the green algae such as Chlamydomonas%2C Ostreococcus%2C and Volvox%3B contains 4 transmembrane domains	2:7225140-7225967	0	1.74222	0	0	1.47236	0	ud	1.18328	ud
1781	DDB0233358	DDB_G0277017	gxcN	*	2:7226683-7230316	0	0	1.69022	0	0	0	ud	ud	+
1782	DDB0232966	DDB_G0276917	psmC2	ATPase subunit and regulatory subcomplex of the 26S proteasome	2:7234040-7235588	14.8553	17.4222	8.45109	17.0729	13.2513	12.6735	0.870108	1.31476	0.666833
1783	DDB0237567	DDB_G0277019	wdr36	putative U3 snoRNP protein%3B ortholog of H. sapiens WDR36 and S. cerevisiae UTP21%3B WDR36 has been implicated in open angle glaucoma 1 type G (GLC1G)	2:7238641-7241913	2.97106	3.48444	0	9.48497	1.47236	1.58418	0.313239	2.36656	0
1784	DDB0185225	DDB_G0276767	plbA	hydrolyses phosphatidylcholine to glycerophosphocholine and two fatty acids	2:7242199-7244136	0	0	0	7.58797	0	0	0	ud	ud
1785	DDB0185196	DDB_G0276963	gefH	putative Ras guanine nucleotide exchange factor%3B promotes the exchange of GDP for GTP on Ras small GTPases thus converting them into the active form	2:7245854-7247870	0	0	3.38043	3.79399	0	1.58418	0	ud	2.13387
1786	DDB0308673	DDB_G0276913	DDB_G0276913	*	2:7248197-7249372	2.97106	1.74222	0	1.89699	2.94473	3.16837	1.5662	0.591641	0
1787	DDB0217866	DDB_G0277021	DDB_G0277021	*	2:7249627-7250894	0	1.74222	0	0	0	1.58418	ud	+	0
1788	DDB0307612	DDB_G0276907	DDB_G0276907	*	2:7254558-7255694	0	1.74222	0	0	0	0	ud	+	ud
1789	DDB0308678	DDB_G0277023	DDB_G0277023	*	2:7258388-7259413	0	0	0	0	0	1.58418	ud	ud	0
1790	DDB0168324	DDB_G0276903	DDB_G0276903	*	2:7259970-7260158	0	0	0	0	0	1.58418	ud	ud	0
1791	DDB0202677	DDB_G0277003	DDB_G0277003	*	2:7260339-7261279	0	0	0	0	1.47236	0	ud	0	ud
1792	DDB0308672	DDB_G0276901	DDB_G0276901	*	2:7263655-7263918	0	1.74222	0	5.69098	0	0	0	+	ud
1793	DDB0233965	DDB_G0276899	DDB_G0276899	conserved hypothetical protein%3B similar to failed axon connections family proteins	2:7264174-7265152	71.3055	81.8844	33.8043	64.4978	60.3669	23.7628	1.10555	1.35644	1.42258
1794	DDB0233235	DDB_G0276897	DDB_G0276897	conserved hyphothetical protein%3B similar to AprA%2C an autocrine repressor of proliferation	2:7267534-7269288	35.6527	20.9067	21.9728	49.3218	22.0855	22.1786	0.722859	0.946625	0.990723
1795	DDB0266476	DDB_G0276999	DDB_G0276999	contains four transmembrane domains%3B no homolog sequences in other organisms	2:7269337-7270306	0	0	0	0	1.47236	0	ud	0	ud
1796	DDB0233234	DDB_G0277031	DDB_G0277031	conserved hyphothetical protein%3B similar to AprA%2C an autocrine repressor of proliferation	2:7281651-7283492	2.97106	0	5.07065	0	1.47236	1.58418	+	0	3.2008
1797	DDB0307305	DDB_G0276769	DDB_G0276769	*	2:7284177-7284949	17.8264	6.96888	11.8315	20.8669	10.3065	19.0102	0.854288	0.676161	0.622377
1798	DDB0308200	DDB_G0276777	DDB_G0276777	*	2:7287390-7288028	0	0	1.69022	3.79399	0	3.16837	0	ud	0.533466
1799	DDB0233287	DDB_G0276779	DDB_G0276779	similar to AAAS%2C also known as achalasia%2C adrenocortical insufficiency%2C alacrimia (Allgrove%2C triple-A)	2:7288118-7289937	11.8842	24.3911	15.212	17.0729	17.6684	22.1786	0.696087	1.3805	0.685885
1800	DDB0307306	DDB_G0276781	DDB_G0276781	*	2:7290266-7291176	11.8842	5.22666	6.76087	5.69098	5.88945	6.33673	2.08826	0.887461	1.06693
1801	DDB0219999	DDB_G0277033	DDB_G0277033	similar to H. sapiens SWI%2FSNF complex 155 kDa subunit (UniProt Q92922)	2:7295274-7299183	0	0	5.07065	0	0	0	ud	ud	+
1802	DDB0185031	DDB_G0276893	ctxB	member of the alpha-actinin%2Fspectrin superfamily	2:7304770-7306212	38.6238	26.1333	35.4946	26.5579	26.5025	36.4362	1.45432	0.986068	0.974156
1803	DDB0307607	DDB_G0276785	DDB_G0276785	*	2:7306921-7308250	0	0	0	0	0	1.58418	ud	ud	0
1804	DDB0237934	DDB_G0277037	pgs1	ortholog of the mammalian and yeast phosphatidylglycerophosphate synthase 1 that catalyzes the synthesis of phosphatidylglycerolphosphate from CDP-diacylglycerol and sn-glycerol 3-phosphate in the first committed and rate-limiting step of cardiolipin biosynthesis	2:7309123-7310965	8.91319	5.22666	3.38043	15.1759	10.3065	4.75255	0.587323	0.507121	0.711288
1805	DDB0308669	DDB_G0276787	DDB_G0276787	*	2:7311292-7313178	0	1.74222	0	0	1.47236	4.75255	ud	1.18328	0
1806	DDB0229441	DDB_G0277041	rheb	*	2:7321470-7322125	0	0	0	0	0	1.58418	ud	ud	0
1807	DDB0305974	DDB_G0277043	DDB_G0277043	structural similarity to Zn-dependent peptidases%3B contains a a predicted signal anchor sequence%2C and 4 putative transmembrane domains	2:7322606-7324991	0	1.74222	5.07065	0	2.94473	4.75255	ud	0.591641	1.06693
1808	DDB0307920	DDB_G0276789	DDB_G0276789	*	2:7329318-7329835	0	0	1.69022	0	0	1.58418	ud	ud	1.06693
1809	DDB0185042	DDB_G0276887	fbxA	F-box and WD40 domains containing protein%3B part of a complex that targets proteins for ubiquination%3B has the same domain composition as %3Ci%3E%3Ca href%3D%22%2Fdb%2Fcgi-bin%2Fgene_page.pl?primary_id%3DDDB_G0285445%22%3E%3Ci%3EDDB_G0285445%3C%2Fi%3E%3C%2Fa%3E%3C%2Fi%3E and %3Ci%3E%3Ca href%3D%22%2Fdb%2Fcgi-bin%2Fgene_page.pl?primary_id%3DDDB_G0280895%22%3E%3Ci%3EDDB_G0280895%3C%2Fi%3E%3C%2Fa%…	2:7333559-7337443	0	0	0	1.89699	0	0	0	ud	ud
1810	DDB0238433	DDB_G0277049	DDB_G0277049	ortholog of S. cerevisiae TAM41%2C a mitochondrial protein involved in protein import into the mitochondrial matrix	2:7355862-7357238	2.97106	10.4533	6.76087	7.58797	4.41709	1.58418	0.391549	2.36656	4.26773
1811	DDB0238262	DDB_G0277051	DDB_G0277051	catalyzes the hydrolysis of the terminal 1%2C2-linked alpha-D-mannose residues in the oligo-mannose oligosaccharide Man9(GlcNAc)2%3B some members of this family are responsible for protein N-linked glycosylation%2C while other participate in the degradation of misfolded glycoproteins in the endoplasmic reticulum	2:7358123-7360021	0	1.74222	1.69022	0	2.94473	0	ud	0.591641	+
1812	DDB0233121	DDB_G0276803	prp19	ortholog of the Prp19 protein%3B in mammals%2C a nuclear matrix protein protein that plays a role in DNA double-strand break repair%3B in S. cerevisiae and in S. pombe%2C a RNA splicing factor and a ubiquitin-protein ligase%3B contains 6 WD-40 repeats and an N-terminal U-box motif	2:7360384-7362414	0	1.74222	3.38043	0	0	0	ud	+	+
1813	DDB0306096	DDB_G0277053	DDB_G0277053	contains a predicted signal anchor sequence and a putative C-terminal transmembrane domain	2:7363809-7366166	0	8.7111	20.2826	5.69098	8.83418	22.1786	0	0.986068	0.914514
1814	DDB0307608	DDB_G0276805	DDB_G0276805	*	2:7366504-7370032	14.8553	5.22666	1.69022	13.279	2.94473	3.16837	1.11871	1.77492	0.533466
1815	DDB0185025	DDB_G0276885	casK	a ubiquitious serine%2Fthreonine protein kinase in eukaryotic cells that phosphorylates many protein substrates in addition to casein	2:7370887-7372679	62.3923	26.1333	25.3533	43.6308	38.2815	33.2679	1.43	0.682662	0.762095
1816	DDB0348541	DDB_G0276991	DDB_G0276991	*	2:7376660-7378519	0	0	0	3.79399	0	1.58418	0	ud	0
1817	DDB0234104	DDB_G0276811	DDB_G0276811	*	2:7386858-7389738	0	0	1.69022	0	0	0	ud	ud	+
1818	DDB0305497	DDB_G0276815	DDB_G0276815	contains 7 WD repeats%3B belongs to the WD repeat WDSOF1 family%3B homolog of human WDSOF1%2C S. cerevisiae SOF1%3B S. cerevisiae SOF1 is required for ribosomal RNA processing	2:7390722-7392132	0	1.74222	0	0	0	0	ud	+	ud
1819	DDB0231504	DDB_G0276821	DDB_G0276821	similar to antiquitin%2C aldehyde dehydrogenase family 7%3B catalyzes the reaction aldehyde %2B NAD%2B %2B H%3Csub%3E2%3C%2Fsub%3EO %3D an acid %2B NADH %2B H%2B	2:7397249-7399415	11.8842	19.1644	27.0435	11.382	19.1407	20.5944	1.04413	1.00124	1.31315
1820	DDB0202647	DDB_G0276985	DDB_G0276985	*	2:7403620-7406205	2.97106	1.74222	1.69022	3.79399	0	4.75255	0.783098	+	0.355644
1821	DDB0306330	DDB_G0277065	DDB_G0277065	contains one La domain and two DM15 repeats	2:7427326-7429758	2.97106	0	0	0	0	0	+	ud	ud
1822	DDB0202639	DDB_G0276983	DDB_G0276983_RTE	ORF2 protein encoding endonuclease and reverse transcriptase of tRNA-specific non-long terminal repeat retrotransposon TRE3-A%3B refer to GenBank AF134169 for full-length consensus element	2:7431540-7433492	0	0	0	0	1.47236	0	ud	0	ud
1823	DDB0231552	DDB_G0276835	glnA1	catalyzes the reaction ATP %2B L-glutamate %2B ammonia %3D ADP %2B phosphate %2B L-glutamine	2:7451944-7453443	0	0	1.69022	0	1.47236	0	ud	0	+
1824	DDB0307308	DDB_G0276837	DDB_G0276837	*	2:7454063-7454281	20.7974	36.5866	35.4946	15.1759	29.4473	31.6837	1.37042	1.24245	1.12028
1825	DDB0306072	DDB_G0277075	detA	similar to human DET1%3B contains histidine-rich and glutamine-rich repeat regions	2:7457975-7462453	0	0	0	3.79399	0	0	0	ud	ud
1826	DDB0233280	DDB_G0276841	DDB_G0276841	contains no functional domains	2:7464543-7465730	0	0	0	3.79399	1.47236	3.16837	0	0	0
1827	DDB0232416	DDB_G0277077	DDB_G0277077	contains a UvrB%2FUvrC domain%3B however%2C does not share similarity with UvrB or UvrC	2:7466122-7468513	2.97106	3.48444	3.38043	0	1.47236	1.58418	+	2.36656	2.13387
1828	DDB0307326	DDB_G0276843	DDB_G0276843	*	2:7468613-7470085	8.91319	17.4222	15.212	5.69098	13.2513	11.0893	1.5662	1.31476	1.37177
1829	DDB0304726	DDB_G0277079	cyb5B	cytochrome b5 is a membrane bound hemoprotein that functions as an electron carrier for several membrane bound oxygenases%3B contains a single C-terminal transmembrane domain	2:7471494-7471943	17.8264	20.9067	28.7337	34.1459	29.4473	25.3469	0.522065	0.709969	1.13362
1830	DDB0308679	DDB_G0277081	DDB_G0277081	*	2:7472098-7473446	2.97106	0	1.69022	0	0	1.58418	+	ud	1.06693
1831	DDB0305557	DDB_G0276969	DDB_G0276969	highly similar to %3Ca href%3D%22%2Fdb%2Fcgi-bin%2Fgene_page.pl?primary_id%3DDDB_G0283085%22%3E%3Ci%3ED2%3C%2Fi%3E%3C%2Fa%3E%3B contains a predicted signal peptide	2:7477013-7478717	0	0	5.07065	0	0	9.5051	ud	ud	0.533466
1832	DDB0307327	DDB_G0276847	DDB_G0276847	*	2:7479610-7481655	0	0	1.69022	0	0	0	ud	ud	+
1833	DDB0230095	DDB_G0277087	purH	bifunctional enzyme that catalyzes the reactions N%3Csup%3E10%3C%2Fsup%3E-formyl-H%3Csub%3E4%3C%2Fsub%3EF %2B AICAR %3C%3D%3E tetrahydrofolate %2B phosphoribosyl-formamido-carboxamide and phosphoribosyl-formamido-carboxamide %3C%3D%3E IMP %2B H%3Csub%3E2%3C%2Fsub%3EO%3B expressed in prespore cells	2:7485197-7486825	0	5.22666	8.45109	0	4.41709	3.16837	ud	1.18328	2.66733
1834	DDB0266455	DDB_G0277089	commd4	belongs to a family of conserved mammalian HCaRG (hypertension-related%2C calcium-regulated gene) proteins	2:7487396-7488451	0	1.74222	1.69022	0	0	0	ud	+	+
1835	DDB0217904	DDB_G0277093	DDB_G0277093	*	2:7495473-7496419	0	0	0	0	1.47236	0	ud	0	ud
1836	DDB0266827	DDB_G0276861	DDB_G0276861	conserved protein of unknown function%3B localizes to adherens junctions in zebrafish	2:7503468-7504825	14.8553	20.9067	11.8315	18.9699	19.1407	17.426	0.783098	1.09226	0.678957
1837	DDB0305113	DDB_G0276977	rad21	ortholog of RAD21%2FSCC1%2C component of the cohesin complex%2C involved in chromosome cohesion during cell cycle%2C in DNA repair%2C and in apoptosis %3Cbr%2F%3E%3Cbr%2F%3E %3Cb%3ECommunity annotation:%3C%2Fb%3E The role of rad21 in Dictyostelium cell cycle control is supported by its 13-fold overexpression in a Dicty strain lacking the Dicty retinoblastoma-like protein%2C %3Ca href%3D%22%2Fdb%2…	2:7505297-7507884	0	0	0	0	0	1.58418	ud	ud	0
1838	DDB0229395	DDB_G0277101	rab11C	similar to H. sapiens rab11A	2:7509311-7510238	0	6.96888	6.76087	3.79399	5.88945	4.75255	0	1.18328	1.42258
1839	DDB0308680	DDB_G0277103	DDB_G0277103	*	2:7511199-7514640	145.582	10.4533	30.4239	102.438	13.2513	31.6837	1.42118	0.788854	0.960239
1840	DDB0216311	DDB_G0276863	H4b	one of two identical H4 proteins (other is %3Ca href%3D%22%2Fdb%2Fcgi-bin%2Fgene_page.pl?primary_id%3DDDB_G0277183%22%3E%3Ci%3EH4a%3C%2Fi%3E%3C%2Fa%3E)%3B component of the H2A-H2B-H3-H4 histone octamer%3B dimerizes with histone H3	2:7515236-7515562	98.045	216.035	103.103	98.6436	250.302	136.24	0.993932	0.8631	0.756778
1841	DDB0185065	DDB_G0276943	crtp1	similar to Plasmodium falciparum CRT%2C which confers resistance to chloroquine%3B localizes to intracellular vesicle membranes%3B contains 10 predicted transmembrane domains	2:7516807-7518631	0	15.68	13.5217	7.58797	8.83418	4.75255	0	1.77492	2.84515
1842	DDB0307312	DDB_G0277105	DDB_G0277105	*	2:7528689-7531283	0	1.74222	0	0	0	1.58418	ud	+	0
1843	DDB0232947	DDB_G0276867	DDB_G0276867	weakly similar to PCNA%3B contains one putative transmembrane domain at the C terminus	2:7532126-7532798	0	1.74222	0	0	0	0	ud	+	ud
1844	DDB0219948	DDB_G0276945	apm4	*	2:7532909-7534786	0	1.74222	0	0	0	0	ud	+	ud
1845	DDB0229949	DDB_G0276871	rpl10a	protein component of the large (60S) ribosomal subunit	2:7540396-7541303	68.3344	80.1422	84.5109	37.9399	75.0906	76.0408	1.80112	1.06727	1.11139
1846	DDB0185036	DDB_G0276947	trap1	similar to metazoan TRAP1%3B member of the HSP90 family%3B translocates to mitochondria during the prestarvation response	2:7541980-7544115	32.6817	116.729	45.6359	56.9098	128.096	61.7832	0.574272	0.911263	0.738646
1847	DDB0307330	DDB_G0277109	DDB_G0277109	*	2:7547283-7552137	0	12.1955	16.9022	9.48497	7.36182	15.8418	0	1.65659	1.06693
1848	DDB0238079	DDB_G0277113	pex16	ortholog of peroxin 16%3B involved in import of proteins into peroxisomes%3B mutations in human homolog cause peroxisomal disorders	2:7557711-7558988	8.91319	3.48444	8.45109	5.69098	0	3.16837	1.5662	+	2.66733
1849	DDB0232113	DDB_G0276973	nramp1	ortholog of the mammalian SLC11a1%3B transports iron across the phagolysosomal membrane%3B contains 12 transmembrane domains	2:7564058-7565770	0	0	1.69022	0	1.47236	0	ud	0	+
1850	DDB0217920	DDB_G0277121	DDB_G0277121	*	2:7579760-7580573	0	0	1.69022	0	0	0	ud	ud	+
1851	DDB0308676	DDB_G0276959	DDB_G0276959	*	2:7589219-7593090	2.97106	12.1955	8.45109	1.89699	11.7789	14.2577	1.5662	1.03537	0.59274
1852	DDB0217923	DDB_G0277127	DDB_G0277127	*	2:7593644-7598450	8.91319	6.96888	6.76087	5.69098	4.41709	14.2577	1.5662	1.57771	0.474192
1853	DDB0266400	DDB_G0277133	DDB_G0277133	*	2:7601973-7603585	0	0	0	0	0	1.58418	ud	ud	0
1854	DDB0252667	DDB_G0277135	trappc3	ortholog of the conserved trafficking protein particle complex subunit 3%2C part of the multisubunit TRAPP (transport protein particle) complex (BET3 in yeast)	2:7604054-7604790	0	0	5.07065	0	1.47236	0	ud	0	+
1855	DDB0233182	DDB_G0277131	gxcBB	*	2:7605969-7609442	2.97106	0	1.69022	0	0	0	+	ud	+
1856	DDB0348054	DDB_G0277207	DDB_G0277207	*	2:7618079-7618510	0	0	0	0	1.47236	0	ud	0	ud
1857	DDB0307316	DDB_G0277301	DDB_G0277301	*	2:7618748-7623136	0	0	1.69022	0	0	0	ud	ud	+
1858	DDB0231327	DDB_G0277303	phesB	catalyzes the reaction ATP %2B L-phenylalanine %2B tRNAPhe %3D AMP %2B diphosphate %2B L-phenylalanyl-tRNAPhe%3B in S. cerevisiae%2C acts as a tetramer composed of two alpha and two beta subunits	2:7623909-7626465	5.94212	0	0	9.48497	1.47236	0	0.626478	0	ud
1859	DDB0233454	DDB_G0277211	DDB_G0277211	ortholog of human SKIV2L (SuperKIller Viralicitic 2L) protein%2C and yeast SKI2%2C a helicase required for repressing propagation of dsRNA viruses	2:7627913-7632171	0	6.96888	0	0	5.88945	0	ud	1.18328	ud
1860	DDB0237753	DDB_G0277213	DDB_G0277213	weakly similar to mitochondrial F0 ATP synthase delta chain	2:7638955-7639970	127.756	209.067	185.924	178.317	197.297	194.855	0.716451	1.05966	0.954167
1861	DDB0229878	DDB_G0277309	cnrJ	identified as a suppressor of smlA null mutant cnr10	2:7641137-7643212	0	5.22666	1.69022	1.89699	2.94473	0	0	1.77492	+
1862	DDB0217930	DDB_G0277311	DDB_G0277311	*	2:7649126-7651691	17.8264	1.74222	6.76087	56.9098	4.41709	0	0.313239	0.394427	+
1863	DDB0307620	DDB_G0277217	DDB_G0277217	*	2:7655048-7658539	8.91319	1.74222	0	3.79399	2.94473	0	2.34929	0.591641	ud
1864	DDB0304431	DDB_G0277313	DDB_G0277313	similar to TAPT1 (Transmembrane Anterior Posterior Transformation)%2C a conserved eukaryotic gene%3B when mutated in mouse%2C causes skeletal homeotic transformations	2:7659066-7661861	0	0	0	1.89699	0	0	0	ud	ud
1865	DDB0169084	DDB_G0277169	DDB_G0277169	*	2:7670938-7675094	0	0	0	0	0	1.58418	ud	ud	0
1866	DDB0231542	DDB_G0277173	vamp7B	SNARE protein%3B interacts with AP180 (clmA)%2C which retrieves Vamp7B from the contractile vacuole	2:7680323-7681410	44.5659	54.0089	60.8478	37.9399	58.8945	57.0306	1.17465	0.917043	1.06693
1867	DDB0231630	DDB_G0277175	forG	contains an actin-binding FH2 (formin homology 2) domain	2:7682673-7686024	0	0	0	1.89699	1.47236	0	0	0	ud
1868	DDB0308684	DDB_G0277177	DDB_G0277177	*	2:7686538-7688136	2.97106	0	0	0	1.47236	0	+	0	ud
1869	DDB0232151	DDB_G0277179	DDB_G0277179	*	2:7688578-7690161	0	0	1.69022	0	0	0	ud	ud	+
1870	DDB0252605	DDB_G0277319	atg3	Dictyostelium homolog of yeast atg3	2:7690557-7691968	0	0	0	1.89699	0	0	0	ud	ud
1871	DDB0305368	DDB_G0305367	DDB_G0305367	*	2:7708598-7710257	2.97106	0	0	0	0	0	+	ud	ud
1872	DDB0308685	DDB_G0277189	DDB_G0277189	*	2:7715722-7716318	0	1.74222	3.38043	0	0	0	ud	+	+
1873	DDB0185029	DDB_G0277221	chcA	clathrin is composed of three heavy chain subunits (ChcA) and three light chain subunits (Clc)	2:7717198-7722630	133.698	167.253	248.462	119.511	107.483	215.449	1.11871	1.5561	1.15323
1874	DDB0307317	DDB_G0277327	DDB_G0277327	*	2:7723793-7727267	71.3055	71.4311	170.712	66.3948	86.8695	148.913	1.07396	0.82228	1.14639
1875	DDB0267024	DDB_G0277195	mrps17	protein component of the mitochondrial small ribosomal subunit	2:7731826-7732209	0	1.74222	3.38043	1.89699	2.94473	0	0	0.591641	+
1876	DDB0307332	DDB_G0277197	DDB_G0277197	*	2:7732529-7733206	0	0	0	0	1.47236	1.58418	ud	0	0
1877	DDB0346874	DDB_G0277225	DDB_G0277225	*	2:7748048-7750051	0	1.74222	0	1.89699	4.41709	1.58418	0	0.394427	0
1878	DDB0233205	DDB_G0277231	ndufs8	core subunit of the mitochondrial membrane respiratory chain NADH dehydrogenase (Complex I)	2:7754832-7755668	23.7685	10.4533	8.45109	18.9699	10.3065	7.92092	1.25296	1.01424	1.06693
1879	DDB0231320	DDB_G0277295	mcysS	catalyzes the reaction ATP %2B L-cysteine %2B tRNACys %3D AMP %2B diphosphate %2B L-cysteinyl-tRNACys	2:7755927-7757898	2.97106	0	0	0	0	0	+	ud	ud
1880	DDB0220710	DDB_G0277331	DDB_G0277331	%3Cb%3ECommunity annotation:%3C%2Fb%3E DDB_GO277331 is similar (blasts both ways) to a widely conserved histone lysine methyl transferease called ASHR1 in plants%2C but known as the Set and MYnd Domain-containing protein SMYD3 in metazoans. In humans SMYD3 is upregulated in the majority of colorectal and hepatic cancers%3B it is thought to participate in transactivating genes involved in cell cyc…	2:7763036-7764910	0	0	1.69022	0	0	0	ud	ud	+
1881	DDB0307621	DDB_G0277239	DDB_G0277239	*	2:7764969-7770836	0	5.22666	0	0	1.47236	0	ud	3.54984	ud
1882	DDB0217941	DDB_G0277333	DDB_G0277333	*	2:7771869-7772912	0	0	0	0	1.47236	0	ud	0	ud
1883	DDB0302422	DDB_G0277335	DDB_G0277335	putative 22 kDa peroxisomal membrane protein that may be involved in pore forming activity and may contribute to the unspecific permeability of the organelle membrane	2:7773309-7774020	0	6.96888	0	0	4.41709	3.16837	ud	1.57771	0
1884	DDB0252564	DDB_G0277337	DDB_G0277337	*	2:7774136-7776793	2.97106	1.74222	0	0	2.94473	0	+	0.591641	ud
1885	DDB0305499	DDB_G0277149	DDB_G0277149	contains 3 TPR domains%3B homolog of human TTC35 (tetratricopeptide repeat protein 35)	2:7777377-7778542	14.8553	3.48444	8.45109	15.1759	10.3065	9.5051	0.978872	0.33808	0.88911
1886	DDB0219998	DDB_G0277341	DDB_G0277341	contains a plant homeodomain (PHD) finger%2C a C4HC3 zinc-finger-like motif found in nuclear proteins thought to be involved in chromatin-mediated transcriptional regulation	2:7779263-7782556	0	0	0	1.89699	0	0	0	ud	ud
1887	DDB0234141	DDB_G0277343	scfd2	involved in vesicle-mediated transport%3B weakly similar to H. sapiens SCFD2	2:7784936-7787721	0	3.48444	1.69022	0	1.47236	3.16837	ud	2.36656	0.533466
1888	DDB0191267	DDB_G0277139	apm2	*	2:7788092-7789756	5.94212	8.7111	16.9022	3.79399	4.41709	14.2577	1.5662	1.97214	1.18548
1889	DDB0238821	DDB_G0277291	DDB_G0277291	conserved Dictyostelium protein%3B contains a putative N-terminal signal sequence%2C a C-terminal anchoring transmembrane domain and one EGF-like domain	2:7790152-7794975	0	0	15.212	0	0	22.1786	ud	ud	0.685885
1890	DDB0230021	DDB_G0277345	rps3a	protein component of the small (40S) ribosomal subunit	2:7795600-7797187	421.891	534.862	474.951	424.926	577.167	570.306	0.992856	0.926703	0.8328
1891	DDB0217949	DDB_G0277349	DDB_G0277349	*	2:7803232-7804074	14.8553	6.96888	3.38043	9.48497	4.41709	9.5051	1.5662	1.57771	0.355644
1892	DDB0185226	DDB_G0277273	phg1b	involved in phagocytosis and substrate adhesion%3B contains 9 transmembrane domains	2:7806204-7808472	71.3055	27.8755	11.8315	70.1888	26.5025	17.426	1.01591	1.05181	0.678957
1893	DDB0232331	DDB_G0277353	DDB_G0277353	*	2:7808700-7811174	0	0	0	0	0	1.58418	ud	ud	0
1894	DDB0252679	DDB_G0277143	gpbA	*	2:7812708-7814477	95.074	120.213	125.076	110.026	129.568	121.982	0.864108	0.9278	1.02536
1895	DDB0169144	DDB_G0277255	DDB_G0277255	*	2:7827595-7831164	2.97106	1.74222	0	0	0	0	+	+	ud
1896	DDB0307333	DDB_G0277257	DDB_G0277257	*	2:7833225-7834846	0	0	3.38043	0	0	0	ud	ud	+
1897	DDB0307315	DDB_G0277259	DDB_G0277259	*	2:7835294-7835704	2.97106	0	0	0	0	0	+	ud	ud
1898	DDB0237667	DDB_G0277267	ube2n	putative ortholog of H. sapiens UBE2N and S. cerevisiae UBC13	2:7854255-7855280	0	0	1.69022	1.89699	1.47236	0	0	0	+
1899	DDB0217958	DDB_G0277361	DDB_G0277361	*	2:7860770-7862617	0	0	0	0	0	1.58418	ud	ud	0
1900	DDB0185106	DDB_G0277269	ionA	expressed in pstAB cells and in pstA cells and upper cup during culmination%3B transports ions across membranes using ATP hydrolysis for energy%3B contains 8 transmembrane domains	2:7864423-7868216	29.7106	19.1644	1.69022	18.9699	19.1407	1.58418	1.5662	1.00124	1.06693
1901	DDB0215179	DDB_G0277287	DDB_G0277287	*	2:7868434-7870935	0	0	1.69022	0	0	0	ud	ud	+
1902	DDB0217964	DDB_G0277373	DDB_G0277373	*	2:7901323-7902457	2.97106	0	0	0	0	0	+	ud	ud
1903	DDB0233742	DDB_G0277375	DDB_G0277375	similar to human ARS2 (Arsenite-resistance protein 2)	2:7905630-7909062	0	10.4533	1.69022	5.69098	2.94473	0	0	3.54984	+
1904	DDB0307618	DDB_G0277159	DDB_G0277159	*	2:7913689-7914705	0	1.74222	1.69022	0	2.94473	3.16837	ud	0.591641	0.533466
1905	DDB0231399	DDB_G0277155	tom40	homologous to mitochondrial import protein 40 kDa subunit%3B contains a putative transmembrane beta-barrel	2:7918767-7920405	148.553	193.387	158.88	146.068	170.794	147.329	1.01701	1.13228	1.0784
1906	DDB0252680	DDB_G0277377	srpR	mediates the delivery of nascent secretory proteins to the endoplasmic reticulum by the signal recognition particle (SRP)	2:7920699-7922764	2.97106	13.9378	13.5217	5.69098	11.7789	14.2577	0.522065	1.18328	0.948385
1907	DDB0307320	DDB_G0277389	DDB_G0277389	*	2:7930691-7932265	0	0	0	1.89699	0	0	0	ud	ud
1908	DDB0308692	DDB_G0277385	DDB_G0277385	*	2:7940048-7941055	0	0	3.38043	1.89699	0	0	0	ud	+
1909	DDB0233247	DDB_G0277531	DDB_G0277531	conserved hypothetical %3Ci%3EDictyostelium%3C%2Fi%3E protein%2C contains one EGF-like%2C type 3 domain	2:7955427-7958282	17.8264	17.4222	35.4946	22.7639	17.6684	20.5944	0.783098	0.986068	1.72351
1910	DDB0216422	DDB_G0277405	DDB_G0277405	*	2:7966950-7968159	5.94212	3.48444	13.5217	9.48497	11.7789	17.426	0.626478	0.29582	0.775951
1911	DDB0220482	DDB_G0277505	hbx6	*	2:7968732-7970662	0	1.74222	0	0	1.47236	0	ud	1.18328	ud
1912	DDB0307917	DDB_G0277483	DDB_G0277483	*	2:7973999-7976657	2.97106	0	0	0	0	0	+	ud	ud
1913	DDB0203370	DDB_G0277509	DDB_G0277509	*	2:7985822-7986204	0	0	0	0	1.47236	0	ud	0	ud
1914	DDB0238120	DDB_G0277537	DDB_G0277537	subunit of PI4K%2C responsible for the phosphorylation of phosphatidylinositol (PI) to PI4P (ATP %2B 1-phosphatidyl-1D-myo-inositol %3D ADP %2B 1-phosphatidyl-1D-myo-inositol 4-phosphate)%2C the first committed step in the generation of phosphatidylinositol 4%2C5-bisphosphate (PIP2)%2C a precursor of the second messenger inositol 1%2C4%2C5-trisphosphate (InsP3)	2:7989159-7996777	2.97106	5.22666	8.45109	20.8669	0	6.33673	0.142381	+	1.33367
1915	DDB0233995	DDB_G0277493	cct6	subunit of the chaperonin CCT ring complex involved in the folding of actin and tubulin	2:8001157-8003005	23.7685	10.4533	16.9022	17.0729	25.0302	25.3469	1.39217	0.417629	0.666833
1916	DDB0304668	DDB_G0277495	DDB_G0277495	*	2:8005050-8007029	0	5.22666	0	0	2.94473	0	ud	1.77492	ud
1917	DDB0185207	DDB_G0277401	vatB	ortholog of the B subunit of vacuolar ATP synthase that generates an acidic environment in several intracellular compartments%3B V-ATPases consist of peripheral (V1) and membrane integral (V0) heteromultimeric complexes%3B the B subunit is part of the V1 subunit	2:8008207-8010029	623.923	1045.33	938.07	663.948	1138.14	991.699	0.939717	0.918459	0.945923
1918	DDB0220004	DDB_G0277539	DDB_G0277539	similar to human wee1%2C inhibitor of mitosis through phosphorylation of cdc2	2:8010617-8013613	0	0	1.69022	0	0	3.16837	ud	ud	0.533466
1919	DDB0308223	DDB_G0277541	DDB_G0277541	*	2:8015733-8018280	0	0	0	3.79399	1.47236	0	0	0	ud
1920	DDB0185055	DDB_G0277399	piaA	required for receptor-mediated activation of adenylyl cyclase%3B component of the TORC2 (Tor complex 2) with Tor%2C Lst8%2C and Rip3 that plays a role in regulation of adenylate cyclase (ACA) and protein kinase B (PKB) activation during aggregation	2:8027686-8031387	0	1.74222	0	0	0	0	ud	+	ud
1921	DDB0231604	DDB_G0277511	hpd	catalyzes the reaction 4-hydroxyphenylpyruvate %2B O%3Csub%3E2%3C%2Fsub%3E %3C%3D%3E homogentisate %2B CO%3Csub%3E2%3C%2Fsub%3E	2:8032217-8033990	0	20.9067	15.212	5.69098	7.36182	3.16837	0	2.83988	4.8012
1922	DDB0233017	DDB_G0277545	cyp518A1	*	2:8037641-8039242	23.7685	20.9067	18.5924	30.3519	19.1407	23.7628	0.783098	1.09226	0.782417
1923	DDB0307323	DDB_G0277427	DDB_G0277427	*	2:8043662-8045683	0	0	1.69022	0	0	0	ud	ud	+
1924	DDB0233830	DDB_G0277425	DDB_G0277425	conserved hypothetical 278 aa Dictyostelium protein	2:8047664-8048590	0	0	0	0	1.47236	0	ud	0	ud
1925	DDB0307334	DDB_G0277419	DDB_G0277419	*	2:8052660-8060701	0	0	1.69022	1.89699	0	0	0	ud	+
1926	DDB0232424	DDB_G0277437	nubp1	ortholog of the human nucleotide binding protein NUBP1%3B belongs to the highly conserved Mrp%2FNBP35 ATP-binding protein family	2:8068928-8070071	0	0	1.69022	0	0	0	ud	ud	+
1927	DDB0266960	DDB_G0277435	dpm3	highly conserved protein involved in GPI biosynthesis%3B stabilizer subunit of the dolichol-phosphate-mannose synthase complex with DPM1 and DPM2	2:8070416-8070878	2.97106	6.96888	5.07065	3.79399	5.88945	6.33673	0.783098	1.18328	0.800199
1928	DDB0347887	DDB_G0277431	DDB_G0277431	*	2:8079828-8083392	0	8.7111	5.07065	0	8.83418	9.5051	ud	0.986068	0.533466
1929	DDB0346798	DDB_G0277519	DDB_G0277519_RTE	ORF1 protein of tRNA-specific non-long terminal repeat retrotransposon TRE5-B%3B refer to GenBank AF298209 for consensus full-length element	2:8084696-8086809	0	0	1.69022	0	1.47236	0	ud	0	+
1930	DDB0347889	DDB_G0277525	DDB_G0277525	*	2:8090925-8094791	0	0	0	9.48497	1.47236	0	0	0	ud
1931	DDB0185023	DDB_G0277501	capB	%3Cb%3ECommunity annotation:%3C%2Fb%3E I used an mRNAseq read fitter which is particular friendly to splice variants (in preparation) to determine the developmental time course of the two curated splice variants of capB%2C using the raw data of Dicty Express (courteously provided by G. Shaulsky and A Parikh). Both variants increase in mid to late development%3B splvarB shows%2C in addition%2C a s…	2:8096571-8097513	0	1.74222	3.38043	0	0	1.58418	ud	+	2.13387
1932	DDB0217985	DDB_G0277557	DDB_G0277557	*	2:8106401-8109993	0	0	0	0	0	1.58418	ud	ud	0
1933	DDB0185017	DDB_G0277503	amtA	involved in transporting ammonia out of the cell	2:8112427-8113998	0	0	1.69022	0	0	1.58418	ud	ud	1.06693
1934	DDB0348529	DDB_G0277443	DDB_G0277443	*	2:8114815-8116806	5.94212	0	0	0	0	0	+	ud	ud
1935	DDB0191305	DDB_G0277403	clc	clathrin is composed of three heavy chain subunits (ChcA) and three light chain subunits (Clc)%3Cbr%3E %3Cb%3ENomenclature conflict:%3C%2Fb%3E Do not confuse this gene with clcA encoding a conserved chloride channel	2:8123072-8123762	2.97106	0	0	0	0	0	+	ud	ud
1936	DDB0304673	DDB_G0277451	mgm101	conserved protein in fungi and Dictyostelium%3B in S. cerevisiae%2C required for the repair of oxidative mtDNA damage	2:8124262-8125395	11.8842	5.22666	1.69022	1.89699	1.47236	1.58418	6.26478	3.54984	1.06693
1937	DDB0306303	DDB_G0277559	DDB_G0277559	contains a predicted signal peptide and a putative C-terminal transmembrane domain%3B similar to D. purpureum protein	2:8125465-8127574	0	0	0	0	0	1.58418	ud	ud	0
1938	DDB0266359	DDB_G0277527	ddx20	ortholog of H. sapiens DDX20%2FGemin 3%2C a component of Cajal bodies (CBs) and Gems%2C nuclear organelles responsible for spliceosomal small nuclear ribonucleoprotein (snRNP) biogenesis	2:8128317-8130866	0	0	1.69022	0	0	0	ud	ud	+
1939	DDB0307324	DDB_G0277453	DDB_G0277453	*	2:8131041-8131430	0	0	8.45109	0	10.3065	9.5051	ud	0	0.88911
1940	DDB0307628	DDB_G0277563	DDB_G0277563	*	2:8135123-8135753	0	0	3.38043	0	0	0	ud	ud	+
1941	DDB0307626	DDB_G0277469	DDB_G0277469	*	2:8142776-8143417	0	1.74222	0	0	1.47236	1.58418	ud	1.18328	0
1942	DDB0234153	DDB_G0277477	DDB_G0277477	catalyzes the reaction acyl-CoA %2B O%3Csub%3E2%3C%2Fsub%3E %3C%3D%3E trans-2%2C3-dehydroacyl-CoA %2B H%3Csub%3E2%3C%2Fsub%3EO%3Csub%3E2%3C%2Fsub%3E	2:8149300-8151585	5.94212	20.9067	6.76087	13.279	19.1407	12.6735	0.447484	1.09226	0.533466
1943	DDB0307627	DDB_G0277479	DDB_G0277479	*	2:8152464-8154059	0	6.96888	11.8315	5.69098	10.3065	17.426	0	0.676161	0.678957
1944	DDB0233599	DDB_G0277565	syn5	similar to syntaxin 5%2C a subfamily of the SNARE family (Soluble NSF Attachment Protein REceptor) involved in vesicle fusion	2:8154194-8155649	5.94212	0	8.45109	7.58797	0	0	0.783098	ud	+
1945	DDB0252835	DDB_G0277569	DDB_G0277569	members of this family are membrane proteins involved in long chain fatty acid elongation systems that produce 26-carbon precursors for ceramide and sphingolipid synthesis%3B contains 7 putative transmembrane domains	2:8161171-8162607	0	0	0	3.79399	1.47236	1.58418	0	0	0
1946	DDB0232276	DDB_G0277615	DDB_G0277615	proteins containing the actin depolymerisation factor (ADF)%2Fcofilin-like domain sever actin filaments and bind to actin monomers	2:8184492-8186149	2.97106	0	1.69022	0	0	0	+	ud	+
1947	DDB0307632	DDB_G0277637	DDB_G0277637	*	2:8186997-8190749	0	0	0	0	0	1.58418	ud	ud	0
1948	DDB0305490	DDB_G0277643	DDB_G0277643	belongs to a large D. discoideum protein family of unknown function%2C many clustered on chr 2	2:8198851-8202750	0	1.74222	3.38043	0	2.94473	1.58418	ud	0.591641	2.13387
1949	DDB0203400	DDB_G0277617	DDB_G0277617	*	2:8203186-8203730	0	1.74222	0	0	0	0	ud	+	ud
1950	DDB0305493	DDB_G0277645	DDB_G0277645	belongs to a large D. discoideum protein family of unknown function%2C many clustered on chr 2	2:8204055-8208116	0	1.74222	0	0	0	0	ud	+	ud
1951	DDB0305518	DDB_G0277619	DDB_G0277619	belongs to a large D. discoideum protein family of unknown function%2C many clustered on chr 2	2:8219196-8223353	0	0	0	1.89699	0	0	0	ud	ud
1952	DDB0305524	DDB_G0277585	DDB_G0277585	belongs to a large D. discoideum protein family of unknown function%2C many clustered on chr 2	2:8228651-8232523	0	0	1.69022	0	0	0	ud	ud	+
1953	DDB0305531	DDB_G0277653	DDB_G0277653	belongs to a large D. discoideum protein family of unknown function%2C many clustered on chr 2	2:8235037-8238765	0	0	0	1.89699	0	0	0	ud	ud
1954	DDB0305536	DDB_G0305538	DDB_G0305538	very similar to neighboring genes that belong to a large D. discoideum protein family of unknown function%2C many clustered on chr 2	2:8239430-8243618	0	0	0	0	0	3.16837	ud	ud	0
1955	DDB0218004	DDB_G0277663	DDB_G0277663	*	2:8265860-8269194	2.97106	0	1.69022	7.58797	5.88945	4.75255	0.391549	0	0.355644
1956	DDB0306120	DDB_G0277625	DDB_G0277625	contains 3 predicted transmembrane domains	2:8269607-8270869	0	0	1.69022	0	0	0	ud	ud	+
1957	DDB0231339	DDB_G0277629	rpl7a	protein component of the large (60S) ribosomal subunit%3B ribosomal protein L7a homolog	2:8280728-8282193	77.2476	127.182	89.5815	75.8797	126.623	112.477	1.01803	1.00441	0.796443
1958	DDB0203421	DDB_G0277631	DDB_G0277631	*	2:8282560-8283317	0	8.7111	8.45109	1.89699	4.41709	6.33673	0	1.97214	1.33367
1959	DDB0307914	DDB_G0277603	DDB_G0277603	*	2:8295204-8298020	0	0	0	0	0	1.58418	ud	ud	0
1960	DDB0237483	DDB_G0295657	ndufs4	ortholog of H. sapiens NDUFS4%2C a component of the largest respiratory chain complex%3B defects in NDUFS4 are a cause of complex I mitochondrial respiratory chain deficiency	2:8302904-8303591	62.3923	67.9466	49.0163	60.7038	41.2262	50.6939	1.02782	1.64814	0.966908
1961	DDB0231065	DDB_G0277635	rps27	protein component of the small (40S) ribosomal subunit%3B ribosomal protein S27 homolog	2:8305176-8306165	14.8553	8.7111	8.45109	7.58797	8.83418	14.2577	1.95774	0.986068	0.59274
1962	DDB0308695	DDB_G0277611	DDB_G0277611	*	2:8306699-8310321	20.7974	8.7111	15.212	30.3519	19.1407	12.6735	0.68521	0.455108	1.2003
1963	DDB0307634	DDB_G0277687	DDB_G0277687	*	2:8316109-8321865	0	1.74222	0	0	0	1.58418	ud	+	0
1964	DDB0237853	DDB_G0277691	cog1	similar to COG1%2C component of the conserved oligomeric Golgi complex%2C which is composed of eight different subunits	2:8323828-8328506	2.97106	0	0	0	0	4.75255	+	ud	0
1965	DDB0347786	DDB_G0277693	DDB_G0277693	*	2:8329000-8331264	8.91319	0	0	0	0	0	+	ud	ud
1966	DDB0233770	DDB_G0277675	DDB_G0277675	*	2:8331577-8333980	0	1.74222	0	0	0	0	ud	+	ud
1967	DDB0203429	DDB_G0277683	DDB_G0277683	*	2:8334565-8334760	0	0	1.69022	0	0	0	ud	ud	+
1968	DDB0216285	DDB_G0277677	rpb11	component of the RNA polymerase II complex%3B ortholog of S. cerevisiae RPB11	2:8346240-8346807	5.94212	0	0	3.79399	0	0	1.5662	ud	ud
1969	DDB0308226	DDB_G0277699	DDB_G0277699	*	2:8366249-8367026	20.7974	13.9378	21.9728	11.382	14.7236	20.5944	1.82723	0.946625	1.06693
1970	DDB0308696	DDB_G0277767	DDB_G0277767	*	2:8373298-8375811	0	1.74222	3.38043	0	0	1.58418	ud	+	2.13387
1971	DDB0230057	DDB_G0277723	lip5	similar to the human lipase family%3B catalyzes the reaction: Triacylglycerol %2B H%3Csub%3E2%3C%2Fsub%3EO %3D diacylglycerol %2B a carboxylate	2:8375987-8377795	0	1.74222	0	0	0	0	ud	+	ud
1972	DDB0234184	DDB_G0277789	DDB_G0277789	similar to a conserved eukaryotic protein%3B contains two transmembrane domains	2:8381890-8385404	0	0	0	7.58797	4.41709	6.33673	0	0	0
1973	DDB0231269	DDB_G0277733	valS1	catalyzes the reaction ATP %2B L-valine %2B tRNAVal %3D AMP %2B diphosphate %2B L-valyl-tRNAVal	2:8402743-8406060	2.97106	0	3.38043	1.89699	1.47236	1.58418	1.5662	0	2.13387
1974	DDB0230211	DDB_G0277743	guaD	catalyzes the reaction guanine %2B H%3Csub%3E2%3C%2Fsub%3EO %3C%3D%3E xanthine %2B NH%3Csub%3E3%3C%2Fsub%3E	2:8417392-8419068	20.7974	1.74222	13.5217	13.279	17.6684	12.6735	1.5662	0.0986068	1.06693
1975	DDB0302492	DDB_G0277745	DDB_G0277745	similar to bacterial phosphatase YidA	2:8419128-8420009	0	1.74222	1.69022	0	1.47236	0	ud	1.18328	+
1976	DDB0235166	DDB_G0277797	sec24l	component of COPII (coat protein complex II) involved in ER to Golgi transport%3B similar to SEC24C and SEC24D	2:8422539-8426036	5.94212	0	0	7.58797	0	0	0.783098	ud	ud
1977	DDB0231241	DDB_G0277803	rpl4	protein component of the large (60S) ribosomal subunit%3B ribosomal protein L4 homolog	2:8431684-8432899	716.026	736.959	850.179	709.475	747.961	839.617	1.00923	0.985292	1.01258
1978	DDB0218033	DDB_G0277805	DDB_G0277805	*	2:8433000-8433995	0	0	0	0	1.47236	0	ud	0	ud
1979	DDB0169381	DDB_G0277749	DDB_G0277749	*	2:8434187-8437708	0	0	0	0	2.94473	0	ud	0	ud
1980	DDB0231684	DDB_G0277815	acsA	catalyzes the reaction ATP %2B acetate %2B CoA %3D AMP %2B diphosphate %2B acetyl-CoA	2:8448576-8450696	2.97106	3.48444	3.38043	0	1.47236	0	+	2.36656	+
1981	DDB0203449	DDB_G0277777	DDB_G0277777	*	2:8467444-8470296	0	0	1.69022	0	1.47236	0	ud	0	+
1982	DDB0305526	DDB_G0277761	DDB_G0277761	similar to bacterial endoribonucleases%3B similar to human HRSP12 (ribonuclease UK114)%2C an endoribonuclease which cleaves mRNA and inhibits protein synthesis	2:8470556-8471194	0	10.4533	3.38043	11.382	2.94473	6.33673	0	3.54984	0.533466
1983	DDB0238069	DDB_G0277925	pif1	very similar to the conserved DNA helicase PIF1%2C in S. cerevisiae involved in telomere formation and elongation	3:12156-14409	2.97106	3.48444	8.45109	3.79399	1.47236	9.5051	0.783098	2.36656	0.88911
1984	DDB0214989	DDB_G0277923	empD	*	3:15087-16133	95.074	52.2666	50.7065	77.7767	36.8091	49.1097	1.2224	1.41994	1.03252
1985	DDB0237995	DDB_G0295679	DDB_G0295679	*	3:22082-25453	0	0	0	1.89699	0	0	0	ud	ud
1986	DDB0238000	DDB_G0278585	DDB_G0278585	similar to other Dictyostelium proteins	3:26113-29204	0	1.74222	0	0	0	1.58418	ud	+	0
1987	DDB0204306	DDB_G0277931	DDB_G0277931	*	3:29762-30529	0	3.48444	1.69022	7.58797	1.47236	1.58418	0	2.36656	1.06693
1988	DDB0348087	DDB_G0277937	DDB_G0277937	*	3:32996-35686	0	0	0	0	0	1.58418	ud	ud	0
1989	DDB0238571	DDB_G0278587	DDB_G0278587	*	3:36191-37385	0	0	1.69022	0	0	3.16837	ud	ud	0.533466
1990	DDB0230072	DDB_G0277947	shmt1	cytoplasmic serine hydroxymethyltransferase%3B catalyzes the reaction L-serine %2B tetrahydrofolate %3C%3D%3E L-glycine %2B 5%2C10-methylene-tetrahydrofolate %2B H%3Csub%3E2%3C%2Fsub%3EO	3:47291-48755	0	1.74222	16.9022	0	0	3.16837	ud	+	5.33466
1991	DDB0233765	DDB_G0277953	ints6	ortholog of integrator complex subunit 6%2C component of a multiprotein mediator of small nuclear RNA processing%2C a possible tumor suppressor	3:56545-59868	0	1.74222	0	0	0	0	ud	+	ud
1992	DDB0304427	DDB_G0277957	DDB_G0277957	putative ras GTPase-activating protein-binding protein%3B similar to H. sapiens ras GTPase-activating protein-binding protein 1 (G3BP1)	3:62453-64198	0	12.1955	0	0	16.196	3.16837	ud	0.752997	0
1993	DDB0266362	DDB_G0277959	cupJ	similar to calcium up-regulated genes	3:64771-66738	0	0	0	0	1.47236	0	ud	0	ud
[truncated: 3,428 more rows]

## Sheet: Table_S4
Table S4. Proteome analysis results for the congenic strain set
	Np: normalized peptide hit
	Positions are shown for AX4 (type-I) in the form of (Chr.#):(start)-(end). M: mitochondrion; ND: not determined.
	N/A: not applicable (because of absence in AX2)
	hgrA and hgrB were described hapA and mrhA, respectively, in dictyBase at the time of data download.
	hgrA and hgrB (highlighted) were described hapA and mrhA, respectively, in dictyBase at the time of data download.
pos.#	DDB ID	DDB_G ID	Gene_name	Description	position	I-Np	IIc-Np	IIIc-Np
1	DDB0216456	DDB_G0267216	DDB_G0267216	*	1:36170-36667	0	0	1.79155
2	DDB0216495	DDB_G0267298	DDB_G0267298_TE	ORF1 encoding a protein of unknown function of the putative DNA transposon DDT-A; refer to AF298201 for full-length consensus element	1:109429-109997	0.852937	0	0
3	DDB0216499	DDB_G0267306	DDB_G0267306_RTE	long terminal repeat retrotransposon Skipper GAG-PRO-POL; refer to GenBank AF049230 for full length consensus element	1:117148-121209	0.852937	3.26081	0.895776
4	DDB0235249	DDB_G0267480	nup93	similar to the mammalian nucleoporin complex component Nup93 to and to S. cerevisiae NIC96 that are required for correct nuclear pore assembly	1:203419-206582	41.7939	92.1178	115.555
5	DDB0308308	DDB_G0267482	DDB_G0267482	*	1:206837-207171	4.26468	7.33682	6.27043
6	DDB0231986	DDB_G0267490	ChLim	contains a N-terminal Calponin Homology (CH) domain%2C 3 LIM domains%2C and 4 LIM-related domains (LRDs)	1:212712-214898	0	0	1.79155
7	DDB0305651	DDB_G0267492	DDB_G0267492	putative metalloprotease of the peptidase M41 family%2C which belong to a larger family of zinc metalloproteases; includes the cell division protein FtsH	1:215251-217562	57.9997	69.2922	57.3297
8	DDB0189323	DDB_G0267494	DDB_G0267494	*	1:217763-218365	0	0	0.895776
9	DDB0308310	DDB_G0267496	DDB_G0267496	*	1:218913-225973	0	0.815202	0
10	DDB0267078	DDB_G0267450	pakC	STE20%2FPAK protein kinase required for normal chemotaxis; contains PAK-box%2FP21-Rho-binding (CRIB) domain and pleckstrin homology (PH) domain	1:229145-230944	0.852937	7.33682	4.47888
11	DDB0306306	DDB_G0268266	DDB_G0268266	similar to D. purpureum protein	1:233800-236723	0	0	1.79155
12	DDB0306481	DDB_G0267502	DDB_G0267502	*	1:236992-238491	5.97056	7.33682	11.6451
13	DDB0266856	DDB_G0267508	DDB_G0267508	*	1:254497-255225	0.852937	0.815202	3.58311
14	DDB0266858	DDB_G0268478	DDB_G0268478	*	1:255654-256271	23.0293	24.4561	23.2902
15	DDB0235268	DDB_G0267516	dhx57	putative RNA helicase; contains an RWD domain (RING finger and WD repeat)	1:263217-267660	190.205	123.095	200.654
16	DDB0266493	DDB_G0267524	ssr3	subunit of the TRAP complex aids in the translocation of nascent polypeptides into the lumen of the endoplasmic reticulum	1:271374-272197	64.8232	54.6185	64.4959
17	DDB0306308	DDB_G0268270	DDB_G0268270	contains a predicted signal peptide and a putative C-terminal transmembrane domain	1:279600-281837	6.82349	4.89121	2.68733
18	DDB0307341	DDB_G0267534	DDB_G0267534	*	1:288484-289302	23.8822	17.1192	18.8113
19	DDB0347175	DDB_G0267542	DDB_G0267542	*	1:303809-304036	20.4705	17.1192	17.0198
20	DDB0308311	DDB_G0267546	DDB_G0267546	*	1:311255-312670	4.26468	1.6304	2.68733
21	DDB0233209	DDB_G0267552	DDB_G0267552	*	1:324845-325596	4.26468	2.44561	6.27043
22	DDB0308314	DDB_G0267554	DDB_G0267554	*	1:325873-326929	0	0	0.895776
23	DDB0233433	DDB_G0267556	DDB_G0267556	chromatin remodeling complex subunit R (CHR) protein; SWI2%2FSNF2 homolog	1:327145-330624	0	0	0.895776
24	DDB0202079	DDB_G0268280	DDB_G0268280	*	1:332626-336050	0	0	0.895776
25	DDB0230206	DDB_G0267560	uprt	catalyzes the reaction UMP %2B diphosphate %3C%3D%3E uracil %2B 5-phospho-alpha-D-ribose 1-diphosphate	1:336383-337455	0.852937	1.6304	1.79155
26	DDB0191290	DDB_G0267420	sodA	superoxide dismutase of the SOD1 family; expressed at constant levels throughout the life cycle and upregulated upon oxidative stress; enriched in prespore cells	1:338107-338878	23.8822	18.7496	23.2902
27	DDB0231559	DDB_G0267566	DDB_G0267566	contains an ankyrin repeat domain; similar to vertebrate Nek kinases which are involved in regulation of mitosis	1:343868-346712	0.852937	0	0.895776
28	DDB0304807	DDB_G0268284	tgrO4	*	1:348371-351563	0.852937	2.44561	0
29	DDB0191126	DDB_G0267396	kif2	belongs to the NCD%2FKar3 subfamily%2C predicted to play a role in mitosis	1:351991-354465	0	0.815202	0
30	DDB0306491	DDB_G0267570	DDB_G0267570	*	1:358932-360995	2.55881	1.6304	1.79155
31	DDB0305244	DDB_G0267574	DDB_G0267574	*	1:365942-366747	0	0	0.895776
32	DDB0308317	DDB_G0267578	DDB_G0267578	*	1:368155-368942	0	0	0.895776
33	DDB0237970	DDB_G0267590	DDB_G0267590	*	1:381029-382632	1.70587	4.89121	6.27043
34	DDB0306484	DDB_G0267592	DDB_G0267592	*	1:383616-385211	5.11762	5.70641	8.95776
35	DDB0306493	DDB_G0267602	DDB_G0267602	*	1:400350-405975	25.5881	17.1192	15.2282
36	DDB0237574	DDB_G0267606	fcf1	*	1:408722-409582	0	0.815202	0
37	DDB0201558	DDB_G0267454	ancA	ortholog of human SLC25A4%2C which catalyzes the exchange of ADP and ATP across the mitochondrial inner membrane; contains six predicted transmembrane domains %3Cbr%2F%3E%3Cbr%2F%3E%3Cb%3ECommunity annotation:%3C%2Fb%3E Overview of the %3Ca href%3D%22http:%2F%2Fwiki.dictybase.org%2Fdictywiki%2Findex.php%2FMitochondrial_Carrier_Family_%2528MCF%2529%22%3EMitochondrial Carrier Family (MCF)%3C%2Fa%3E…	1:424007-425518	3629.25	4322.2	3360.06
38	DDB0306495	DDB_G0267616	DDB_G0267616	*	1:427853-430458	3.41175	0	0.895776
39	DDB0308323	DDB_G0267624	DDB_G0267624	*	1:439137-440790	0.852937	0	2.68733
40	DDB0233104	DDB_G0267630	kil1	overexpression of kil1%2C a sulfotransferase%2C restores the ability of %3Ca href%3D%22%2Fdb%2Fcgi-bin%2Fgene_page.pl?primary_id%3DDDB_G0267444%22%3E%3Ci%3Ephg1a%3C%2Fi%3E%3C%2Fa%3E mutants to grow on K. pneumoniae	1:443514-444929	11.9411	13.8584	15.2282
41	DDB0308325	DDB_G0267634	DDB_G0267634	*	1:448892-451792	0	0.815202	0.895776
42	DDB0220518	DDB_G0267638	DDB_G0267638	chromatin remodeling complex subunit R (CHR) protein; SWI2%2FSNF2 homolog	1:464992-474506	0	0	0.895776
43	DDB0191312	DDB_G0267448	DDB_G0267448	similar to yeast ERG24 involved in ergosterol biosynthesis	1:481685-483244	15.3529	38.3145	28.6648
44	DDB0231155	DDB_G0268302	rpl38	protein component of the large (60S) ribosomal subunit	1:485945-486391	2.55881	0.815202	0.895776
45	DDB0308326	DDB_G0267644	DDB_G0267644	*	1:488923-490112	13.647	24.4561	14.3324
46	DDB0237873	DDB_G0267646	sec20	putative ortholog of SNARE protein SEC20	1:490625-491661	0	0	0.895776
47	DDB0306486	DDB_G0267648	DDB_G0267648	*	1:491895-494666	6.82349	24.4561	23.2902
48	DDB0304788	DDB_G0268304	tgrO3	*	1:515177-518377	0	0.815202	0
49	DDB0305262	DDB_G0267656	l2hgdh	ortholog of the H. sapiens L2HGDH%2C which when defective causes L-2-hydroxyglutaric aciduria-a rare autosomal recessive disorder	1:518710-520050	0.852937	0	0
50	DDB0216539	DDB_G0268492	DDB_G0268492	*	1:520101-522397	0	0	0.895776
51	DDB0189444	DDB_G0267664	DDB_G0267664	*	1:529188-530978	5.97056	4.07601	0
52	DDB0232130	DDB_G0267668	hspL	*	1:537016-537560	14.4999	9.78242	14.3324
53	DDB0308328	DDB_G0267670	DDB_G0267670	*	1:537622-538492	0.852937	0	0
54	DDB0189448	DDB_G0267672	DDB_G0267672	*	1:538843-541233	0	0	0.895776
55	DDB0348319	DDB_G0268494	DDB_G0268494	*	1:542006-544264	0	0	1.79155
56	DDB0231962	DDB_G0267674	glcS	CAZy family GT3; catalyzes the reaction UDP-glucose %2B (1%2C4-alpha-D-glucosyl)(n) %3C%3D%3E UDP %2B (1%2C4-alpha-D-glucosyl)(n%2B1)	1:545194-548149	0.852937	2.44561	0.895776
57	DDB0191260	DDB_G0267384	culB	similar to mammalian cullin 1 and 2 (CUL1%2C CUL2); involved in ubiquitin-mediated protein degradation; regulates prestalk cell differentiation in %3Ci%3EDictyostelium%3C%2Fi%3E	1:551012-554227	3.41175	4.07601	2.68733
58	DDB0306542	DDB_G0268496	DDB_G0268496	*	1:554652-556085	11.0882	13.0432	32.248
59	DDB0267075	DDB_G0268498	DDB_G0268498	*	1:573341-576172	0.852937	0	0
60	DDB0216244	DDB_G0267688	cpnD	Ca(2%2B)-dependent phospholipid-binding protein; contains two C2 domains and a VWFA domain.	1:578409-580066	30.7057	39.1297	27.7691
61	DDB0232941	DDB_G0267690	icpA	homolog of INCENP involved in various cellular processes; contains the IN-box domain known to bind Aurora B kinase; null mutant has defects in cytokinesis%2C chromosome segregation%2C and spindle organization	1:581198-585318	0.852937	0.815202	0
62	DDB0267043	DDB_G0295847	DDB_G0295847	contains one transmembrane domain at the carboxyl terminal	1:585586-589828	6.82349	0	0
63	DDB0267042	DDB_G0268500	DDB_G0268500	*	1:590684-595168	2.55881	0	0.895776
64	DDB0267044	DDB_G0267692	DDB_G0267692	has a predicted signal peptide and a C-terminal transmembrane domain	1:600250-604291	0	1.6304	0
65	DDB0346994	DDB_G0268314	DDB_G0268314	*	1:604725-608840	0	0.815202	0
66	DDB0191238	DDB_G0267430	abcG20	half transporter%2C consisting of one ABC domain and one transmembrane domain	1:609146-611416	3.41175	1.6304	3.58311
67	DDB0305059	DDB_G0268316	DDB_G0268316	*	1:613392-617600	0.852937	3.26081	4.47888
68	DDB0305284	DDB_G0267698	DDB_G0267698	*	1:623530-624219	1.70587	0.815202	0
69	DDB0306496	DDB_G0267700	DDB_G0267700	*	1:624602-625684	0.852937	0	0.895776
70	DDB0346836	DDB_G0268318	DDB_G0268318	*	1:627395-628219	0	0.815202	0.895776
71	DDB0307277	DDB_G0268504	DDB_G0268504	contains two putative coiled-coil domains; conserved in Dictyostelium and Polysphondylium	1:642853-659065	634.585	942.373	943.253
72	DDB0234109	DDB_G0267704	mcfT	ortholog of the yeast ODC2 and mammalian SLCA2521%2C which transport C5-C7 oxodicarboxylates across the mitochondrial membrane %3Cbr%2F%3E%3Cbr%2F%3E %3Cb%3ECommunity annotation:%3C%2Fb%3E Overview of the %3Ca href%3D%22http:%2F%2Fwiki.dictybase.org%2Fdictywiki%2Findex.php%2FMitochondrial_Carrier_Family_%2528MCF%2529%22%3EMitochondrial Carrier Family (MCF)%3C%2Fa%3E%2C %3Ci%3EGerard Klein and Mic…	1:661668-662715	56.2938	65.2162	37.6226
73	DDB0306487	DDB_G0267712	DDB_G0267712	*	1:675419-675964	70.7937	71.7378	68.079
74	DDB0202129	DDB_G0268326	DDB_G0268326	*	1:682072-682953	0	0	0.895776
75	DDB0348242	DDB_G0267718	DDB_G0267718	*	1:695658-697436	0	0.815202	0
76	DDB0308332	DDB_G0267724	DDB_G0267724	*	1:700627-703356	0.852937	0	0
77	DDB0216378	DDB_G0267730	dst2	the kinase domain is similar to mitogen-activated protein kinases and other STE20-like kinases; stress-responsive kinase	1:719427-722987	0	0.815202	0
78	DDB0306498	DDB_G0267732	DDB_G0267732	*	1:723287-729518	0	0	0.895776
79	DDB0191235	DDB_G0267432	abcG15	full transporter%2C consisting of two ABC domains and two transmembrane domains	1:752355-756877	0	0	0.895776
80	DDB0191223	DDB_G0267438	abcA2	full transporter%2C consisting of two ABC domains and two transmembrane domains	1:758875-763979	18.7646	30.9777	22.3944
81	DDB0237549	DDB_G0267748	cdc45	ortholog of the conserved CDC45 or CDC45L protein; in %3Ci%3ES. cerevisia%3C%2Fi%3Ee and %3Ci%3ES. pombe%3C%2Fi%3E required for initiation of chromosomal DNA replication	1:776324-778499	1.70587	0	4.47888
82	DDB0346739	DDB_G0267750	DDB_G0267750	*	1:780178-783237	2.55881	4.89121	1.79155
83	DDB0308335	DDB_G0267762	DDB_G0267762	*	1:795721-797355	0	0.815202	0
84	DDB0266638	DDB_G0268516	tbcD	*	1:802089-806703	0	0.815202	0.895776
85	DDB0220789	DDB_G0267774	abkC	contains ABC1 kinase (protein kinase-like) domain; yeast ABC1 essential for the electron transfer in the BC(1) complex; E.coli homolog required for ubiquinone biosynthesis	1:825289-827478	1.70587	5.70641	0.895776
86	DDB0347715	DDB_G0267776	DDB_G0267776	*	1:827764-832445	0.852937	3.26081	0.895776
87	DDB0232013	DDB_G0267786	DDB_G0267786	weakly similar to niban protein%2C a marker for renal carcinogenesis%3Cbr%3E %3Cb%3ECommunity annotation:%3C%2Fb%3E DDB_G0267786 appears to be cell-cycle regulated%2C expressed in late G2 at the same time when virtually all S-phase and M-phase specific genes are active (see graph on wiki page). The gene is slightly overexpressed in the rblA disruptant (1%2C5-fold) but appears primarily regulated …	1:852021-853903	112.588	119.835	132.575
88	DDB0233565	DDB_G0267796	DDB_G0267796	conserved protein%2C similar to yeast CWC22%2C an essential putative spliceosomal component	1:863148-865925	0	1.6304	0.895776
89	DDB0235270	DDB_G0268346	DDB_G0268346	member of the patatin family of glycoproteins%2C which are storage proteins but also possess lipase activity	1:866636-867904	0.852937	0.815202	1.79155
90	DDB0347834	DDB_G0268348	DDB_G0268348	*	1:868196-872344	0.852937	0.815202	0
91	DDB0191196	DDB_G0267456	cbp2	*	1:872490-873185	0	0	0.895776
92	DDB0347594	DDB_G0268350	DDB_G0268350	*	1:881664-884690	0	0.815202	0
93	DDB0306270	DDB_G0268352	DDB_G0268352	conserved in Dictyostelium; contains an immunoglobulin like fold domain; contains a predicted signal sequence and C-terminal transmembrane domain	1:885149-889039	4.26468	0.815202	1.79155
94	DDB0230033	DDB_G0267830	gemA	simlar to M. musculus mitochondrial Rho1 and S. cerevisiae GEM1%2C a conserved tail-anchored outer mitochondrial membrane GTPase; contains two GTP-binding domains%2C two EF hand domains%2C and a C-terminal transmembrane domain	1:929880-932237	55.4409	67.6618	59.1212
95	DDB0348199	DDB_G0267832	DDB_G0267832	*	1:932664-934661	0	0.815202	0
96	DDB0191115	DDB_G0267382	corA	actin binding protein egulating actin nucleation%2C involved in cytokinesis and cell motility	1:943374-944711	1.70587	0	0
97	DDB0305056	DDB_G0268360	DDB_G0268360	conserved in D. purpureum	1:948334-948612	126.235	137.769	128.096
98	DDB0191106	DDB_G0267416	rpmA	nuclear gene encoding the mitochondrial RNA polymerase	1:950030-952882	21.3234	33.4233	29.5606
99	DDB0305443	DDB_G0267842	DDB_G0267842	belongs to the NADP_Rossman superfamily; similar to human NMRAL1; A. nidulans nmrA is a transcriptional regulator involved in nitrogen metabolite repression	1:959377-960403	0	0.815202	0
100	DDB0231628	DDB_G0267844	expl6	similar to plant expansins%2C which modify the cell wall to allow expansion during cell growth; contains a predicted signal peptide	1:961152-962309	0	0.815202	0
101	DDB0305286	DDB_G0267852	DDB_G0267852	the Maf protein is a putative inhibitor of septum formation found in eukaryotes%2C bacteria%2C and archaea	1:968117-968896	2.55881	4.07601	6.27043
102	DDB0231995	DDB_G0267854	gxcD	multi-domain protein with similarity to Rho guanine nucleotide exchange factors	1:970209-973782	0	0.815202	0
103	DDB0308347	DDB_G0267864	DDB_G0267864	*	1:985707-986657	0.852937	0	0
104	DDB0233743	DDB_G0267870	rnf113	similar to human RING finger proteins RNF113A and RNF113B	1:995736-996910	0	0.815202	0
105	DDB0215395	DDB_G0268472	naprt	catalyzes the conversion of nicotinic acid (NA) to NA mononucleotide (NaMN)%2C which elevates cellular NAD levels and prevent oxidative stress	1:1010098-1012044	0	0	0.895776
106	DDB0307397	DDB_G0268534	DDB_G0268534	*	1:1014659-1015216	5.11762	6.52162	10.7493
107	DDB0307380	DDB_G0267878	DDB_G0267878	*	1:1025189-1028129	0.852937	0	0.895776
108	DDB0307381	DDB_G0267882	DDB_G0267882	*	1:1029261-1031066	0.852937	0	1.79155
109	DDB0231450	DDB_G0267884	alg12	CAZy family GT22; catalyzes N-linked mannosylation	1:1032061-1034001	0	3.26081	5.37466
110	DDB0348065	DDB_G0267886	DDB_G0267886	*	1:1036314-1038005	0.852937	0.815202	0.895776
111	DDB0306510	DDB_G0267892	DDB_G0267892	*	1:1045342-1047918	0	0.815202	0
112	DDB0307344	DDB_G0267894	DDB_G0267894	*	1:1051356-1052030	1.70587	1.6304	0
113	DDB0302589	DDB_G0302588	DDB_G0302588	similar to a D. purpureum protein	1:1056562-1067586	0	1.6304	0
114	DDB0304419	DDB_G0267906	DDB_G0267906	related to the Ovarian Tumour (OTU) gene of Drosophila%3B function is unknown but conserved cysteine and histidine%2C and possibly the aspartate%2C residues suggests that those not yet recognized as peptidases could possess cysteine protease activity	1:1080926-1082242	0.852937	0	0
115	DDB0235157	DDB_G0268548	pikF	putative PI3K that phosphorylates phosphoinositides on the 3-hydroxyl group of the inositol ring%3B has the capacity to bind and be activated by the GTP-bound small GTPase ras	1:1099622-1104015	0.852937	0.815202	0
116	DDB0238616	DDB_G0267916	mtmr15	conserved eukaryotic protein%3B contains a C-terminal VRR-NUC domain %3Cbr%2F%3E%3Cbr%2F%3E %3Cb%3ECommunity annotation:%3C%2Fb%3E Not a great deal seems to be known about this protein%2C other than the fact that the myotubularin family encodes dual-specificity phosphatases. Myotubularin itself is mutated in X-linked myotubular myopathy. Dicty Mtmr15 is overexpressed sixfold in a Dicty strain lac…	1:1114621-1117968	0.852937	0.815202	0
117	DDB0191523	DDB_G0267466	cupA	highly conserved protein family up-regulated by Ca2%2B%3B expressed throughout vegetative cells and in the cortex of aggregating cells%3B downstream ORF is potentially part of this gene	1:1122624-1123895	20.4705	23.6409	8.06199
118	DDB0302577	DDB_G0268396	sep15	contains a selenocysteine residue (U) at position 100%3B conserved protein%2C which may be involved in protein folding in the endoplasmic reticulum	1:1139853-1140479	0	0	0.895776
119	DDB0229417	DDB_G0268402	rab24	similar to rab24	1:1157427-1158481	6.82349	6.52162	11.6451
120	DDB0302579	DDB_G0267942	DDB_G0267942	*	1:1161933-1165193	0	0	0.895776
121	DDB0307386	DDB_G0267952	DDB_G0267952	*	1:1173990-1175066	0	2.44561	0
122	DDB0346714	DDB_G0268552	DDB_G0268552	*	1:1182084-1184169	0.852937	0	0.895776
123	DDB0305301	DDB_G0268406	DDB_G0268406	weak similarity to fungal profilins	1:1206080-1206733	7.67643	4.89121	6.27043
124	DDB0306513	DDB_G0267974	DDB_G0267974	*	1:1214003-1217095	0	0.815202	0
125	DDB0216375	DDB_G0267978	krsB	N-terminus similar to mammalian STK3 and STK4 (MST) kinases%2C and other STE20-like kinases%3B stress-responsive kinase%3B C-terminal half contains 4 calpain III domains	1:1220851-1224573	8.52937	4.07601	5.37466
126	DDB0233797	DDB_G0267982	copA	contains five WD40 repeats%3B alpha subunit of the coatomer complex essential for the secretory pathway	1:1232234-1235989	91.2642	93.7482	96.7439
127	DDB0233064	DDB_G0267984	DDB_G0267984	conserved peptidase M20 family zinc metallopeptidases%2C which are glutamate carboxypeptidases%3B contains peptidase dimerization domain	1:1236115-1237782	10.2352	10.5976	19.7071
128	DDB0346752	DDB_G0267986	DDB_G0267986	*	1:1238363-1240237	0.852937	0	0
129	DDB0306514	DDB_G0267996	DDB_G0267996	*	1:1248279-1249587	0	2.44561	0.895776
130	DDB0191500	DDB_G0267406	lmpA	*	1:1250161-1252599	19.6175	20.38	13.4366
131	DDB0202201	DDB_G0268412	DDB_G0268412	*	1:1253788-1257146	0.852937	0	3.58311
132	DDB0220133	DDB_G0267434	DDB_G0267434	*	1:1260113-1262650	0.852937	0	0
133	DDB0191119	DDB_G0267436	abcF4	consists of two ABC domains and lacks a transmembrane domain	1:1263019-1266447	0.852937	0	1.79155
134	DDB0266345	DDB_G0295829	DDB_G0295829	contains a signal peptide and a C-terminal transmembrane domain	1:1266897-1271013	0.852937	0	0
135	DDB0191163	DDB_G0267400	hspD	*	1:1280990-1283391	250.763	239.669	281.274
136	DDB0233134	DDB_G0268004	snrp70	ortholog of human SNRP70%2C a component of the U1 snRNP involved in mRNA splicing	1:1286207-1287863	0	0	1.79155
137	DDB0304618	DDB_G0268008	DDB_G0268008	very similar to bacterial FAD dependent oxidoreductases	1:1290599-1291894	22.1764	15.4888	17.9155
138	DDB0346715	DDB_G0268558	DDB_G0268558	*	1:1292814-1294391	11.0882	8.15202	21.4986
139	DDB0202208	DDB_G0268420	DDB_G0268420	*	1:1295307-1299499	3.41175	3.26081	0
140	DDB0238633	DDB_G0268010	DDB_G0268010	*	1:1301596-1302485	0.852937	0	0
141	DDB0233892	DDB_G0268012	DDB_G0268012	contains an RR domain found in two-component signal transduction systems	1:1302705-1303853	0	0.815202	0
142	DDB0231031	DDB_G0268014	gtf2h1	ortholog of S. cerevisiae TFB1%2C subunit of TFIIH and nucleotide excision repair factor 3 complexes%2C required for nucleotide excision repair%2C target for transcriptional activators	1:1308296-1310389	0	1.6304	0.895776
143	DDB0191123	DDB_G0267444	phg1a	involved in phagocytosis and substrate adhesion%3B contains 9 transmembrane domains%3Cbr%3E %3Cb%3ENomenclature conflict: %3C%2Fb%3E Do not confuse this gene with phgA%2C encoding drainin%2C or with the phgA locus (%3Ca href%3D%22%2Fdb%2Fcgi-bin%2FdictyBase%2Freference%2Freference.pl?refNo%3D1446%22%3EDuffy and Vogel 1984%3C%2Fa%3E)	1:1310839-1313118	183.381	202.17	191.696
144	DDB0306221	DDB_G0268018	DDB_G0268018	*	1:1314808-1316513	22.1764	22.0105	18.8113
145	DDB0230185	DDB_G0268020	bkdB	catalyzes the reaction 3-methyl-2-oxobutanoate %2B lipoamide %3D S-(2-methylpropanoyl)-dihydrolipoamide %2B CO%3Csub%3E2%3C%2Fsub%3E%3B E1 component of branched-chain keto acid dehydrogenase	1:1317002-1318564	20.4705	31.7929	34.0395
146	DDB0306515	DDB_G0268022	DDB_G0268022	*	1:1318763-1319387	0.852937	0	0.895776
147	DDB0234190	DDB_G0268024	hdaA	catalyzes the removal of an acetyl group from lysine	1:1320084-1322172	0	2.44561	2.68733
148	DDB0191292	DDB_G0267386	cysB	catalyzes the reaction homocysteine %2B L-serine %3C%3D%3E H%3Csub%3E2%3C%2Fsub%3EO %2B cystathionine	1:1329298-1331157	0.852937	0	2.68733
149	DDB0232225	DDB_G0268034	DDB_G0268034	homolog of mammalian Rab GDP dissociation inhibitor alpha%3B forms a soluble complex with Rab proteins%2C thereby preventing exchange of GDP for GTP	1:1340557-1342081	11.0882	13.0432	4.47888
150	DDB0189736	DDB_G0268044	DDB_G0268044	*	1:1347890-1350468	3.41175	2.44561	3.58311
151	DDB0305012	DDB_G0268048	DDB_G0268048	conserved protein of unknown function	1:1353351-1354182	13.647	23.6409	14.3324
152	DDB0308350	DDB_G0268054	DDB_G0268054	*	1:1365318-1365947	5.97056	4.07601	2.68733
153	DDB0232040	DDB_G0268056	sptA	similar to S. cerevisiae LCB1%3B dimerizes with SptB to catalyze the conversion of palmitoyl-CoA %2B L-serine into CoA %2B 3-dehydro-D-sphinganine %2B CO%3Csub%3E2%3C%2Fsub%3E	1:1366267-1368004	46.9115	40.7601	42.9973
154	DDB0346706	DDB_G0268424	DDB_G0268424	*	1:1368763-1370695	2.55881	3.26081	1.79155
155	DDB0237957	DDB_G0268426	zntA	ZIP family zinc transporter%2C LZT subfamily member%3B contains 8 transmembrane domains%3B expressed in pstAB cells	1:1375259-1376890	0	0.815202	0
156	DDB0237959	DDB_G0268564	DDB_G0268564	putative ortholog of peroxisomal membrane protein PXMP4	1:1377494-1378332	4.26468	2.44561	7.16621
157	DDB0306543	DDB_G0268566	DDB_G0268566	*	1:1378934-1380740	0	0.815202	0
158	DDB0306518	DDB_G0268060	DDB_G0268060	*	1:1380972-1383578	24.7352	31.7929	17.0198
159	DDB0233905	DDB_G0268064	DDB_G0268064	conserved hypothetical protein	1:1393387-1394274	0	0	0.895776
160	DDB0306519	DDB_G0268066	DDB_G0268066	*	1:1394864-1397458	0.852937	0.815202	0
161	DDB0229392	DDB_G0268068	rab6	similar to M. musculus rab6A	1:1398472-1399280	25.5881	14.6736	25.9775
162	DDB0307389	DDB_G0268070	DDB_G0268070	*	1:1399546-1400979	0	0	0.895776
163	DDB0229430	DDB_G0268078	DDB_G0268078	putative ortholog of human ICK (intestinal cell (MAK-like) kinase) and mouse MAK (male germ cell-associated kinase)	1:1417972-1419590	1.70587	0	0
164	DDB0231499	DDB_G0268088	lvsG	protein with a beige%2FBEACH domain%2C a weak protein kinase domain%2C and N-terminal WD40 repeats%3B does not contain the consensus sequences required for kinase function	1:1432947-1439629	1.70587	0.815202	0
165	DDB0305289	DDB_G0268098	nop58	ortholog of human and S. pombe nucleolar protein 58%3B members of this family are involved in a variety of functions during pre-mRNA splicing	1:1450677-1452718	33.2645	35.8689	43.893
166	DDB0306523	DDB_G0268102	DDB_G0268102	*	1:1455102-1460921	0.852937	0	2.68733
167	DDB0231448	DDB_G0268104	gabT	catalyzes the degradation of GABA :4-aminobutanoate %2B 2-oxoglutarate %3D succinate semialdehyde %2B L-glutamate%3B null mutant has a very mild developmental delay	1:1461475-1463206	0.852937	0	0
168	DDB0191131	DDB_G0267464	polA	*	1:1469084-1473264	0.852937	0.815202	5.37466
169	DDB0308351	DDB_G0268114	DDB_G0268114	*	1:1473867-1474392	4.26468	5.70641	4.47888
170	DDB0202223	DDB_G0268432	DDB_G0268432	*	1:1475254-1478148	0.852937	0.815202	0
171	DDB0305308	DDB_G0268118	DDB_G0268118	*	1:1481369-1483750	38.3821	25.2713	29.5606
172	DDB0191112	DDB_G0267422	tipC	similar to S. cerevisiae VPS13 involved in vacuolar protein sorting and protein-Golgi retention%3B in D. discoideum involved in early development and tip formation	1:1494431-1506056	0.852937	0.815202	0
173	DDB0191157	DDB_G0267402	H3a	component of the H2A-H2B-H3-H4 histone octamer%3B dimerizes with histone H4	1:1520754-1521173	6.82349	25.2713	35.8311
174	DDB0346753	DDB_G0268134	DDB_G0268134	*	1:1521691-1526501	0	0.815202	0
175	DDB0231431	DDB_G0268138	DDB_G0268138	catalyzes the reaction RX %2B glutathione %3C%3D%3E HX %2B R-S-glutathione	1:1528262-1528973	0	0	0.895776
176	DDB0306527	DDB_G0268140	DDB_G0268140	*	1:1529143-1531470	37.5292	32.6081	38.5184
177	DDB0216405	DDB_G0268144	vwkA	belongs to the Atypical Alpha protein kinases and contains a von Willebrand factor%2C type A (VWFA) domain%3B does not phosphorylate myosin heavy chain	1:1533586-1535463	0	1.6304	7.16621
178	DDB0232143	DDB_G0268448	fam45	conserved protein	1:1546946-1548173	2.55881	2.44561	2.68733
179	DDB0306528	DDB_G0268156	DDB_G0268156	*	1:1548695-1550155	3.41175	4.89121	8.95776
180	DDB0234247	DDB_G0268574	eIF4e	EIF4E ortholog%2C the eukaryotic initiation factor 4E%3B recognizes and binds the RNA cap during protein synthesis	1:1556730-1557482	0.852937	0	0
181	DDB0231998	DDB_G0268578	gefV	putative Ras guanine nucleotide exchange factor%3B promotes the exchange of GDP for GTP on Ras small GTPases thus converting them into the active form%3B contains a RasGEF domain and 10 leucine-rich repeats	1:1563062-1569010	4.26468	1.6304	3.58311
182	DDB0191110	DDB_G0267426	cshA	catalyzes the condensation of acetyl-CoA and oxaloacetate to citrate	1:1569279-1571100	49.4703	48.9121	42.9973
183	DDB0191261	DDB_G0267442	cdk8	controls RNA polymerase II activity by phosphorylating the carboxy terminal domain (CTD) of the largest subunit%3B predicted to interact with %3Ca href%3D%22http:%2F%2Fdictybase.org%2Fdb%2Fcgi-bin%2F%2Fgene_page.pl?gene_name%3DcycC%22%3Ecyclin C%3C%2Fa%3E	1:1582311-1583530	0	0.815202	0
184	DDB0348366	DDB_G0268450	DDB_G0268450	*	1:1586565-1588451	0.852937	0	2.68733
185	DDB0237874	DDB_G0268452	DDB_G0268452	putative ortholog of mammalian Golgi SNAP receptor complex member 2	1:1588545-1589537	1.70587	1.6304	2.68733
186	DDB0191506	DDB_G0267410	pslA	nuclear protein%3B possible transcription factor%3B contains a possible ankyrin repeat region	1:1603473-1607291	3.41175	3.26081	0
187	DDB0216587	DDB_G0268580	DDB_G0268580_RTE	partial ORF2 of tRNA-specific non-long terminal repeat retrotransposon TRE3-C	1:1611083-1614376	5.11762	15.4888	32.248
188	DDB0306531	DDB_G0268182	DDB_G0268182	*	1:1618791-1619297	15.3529	9.78242	16.124
189	DDB0307392	DDB_G0268186	DDB_G0268186	*	1:1622398-1626997	0	0.815202	0
190	DDB0231728	DDB_G0268462	DDB_G0268462	contains 9 transmembrane domains as predicted by TMHMM2.0	1:1630091-1632271	0	0.815202	0
191	DDB0308354	DDB_G0268188	DDB_G0268188	*	1:1633311-1636454	2.55881	2.44561	8.06199
192	DDB0231842	DDB_G0268190	fut11	CAZy family GT10%3B some proteins in the GT10 family help form the basis of blood group antigens	1:1637375-1639913	0.852937	0.815202	0
193	DDB0191202	DDB_G0267374	acpA	32 kDa subunit of heterodimeric actin capping protein cap32%2F34%3B 34 kDa subunit is encoded by acpB%3B contributes to the dynactin complex	1:1647348-1648410	3.41175	3.26081	2.68733
194	DDB0191317	DDB_G0267394	vps46	highly similar to S. cerevisiae DID2 and H. sapiens CHMP1 proteins involved in the vacuolar protein-sorting (Vps) pathway	1:1659361-1660037	12.794	10.5976	6.27043
195	DDB0191108	DDB_G0267418	sahA	highly similar to mammalian SAHH (catalyzes the hydrolysis of S-adenosyl-L-homocysteine into adenosine and homocysteine)%3B localizes to actin rods found in spores	1:1662307-1663602	17.9117	11.4128	8.06199
196	DDB0229901	DDB_G0268592	dlpA	expressed in pstAB cells and in upper cup during culmination	1:1676402-1680165	4.26468	4.07601	2.68733
197	DDB0231844	DDB_G0268204	gnt9	distant relative of CAZy family GT14%3B similar to xylosyltransferase	1:1683897-1685943	0	1.6304	2.68733
198	DDB0216597	DDB_G0268598	DDB_G0268598_RTE	partial ORF2 protein of tRNA-specific non-long terminal repeat retrotransposon TRE3-B%3B refer to GenBank AF134170 for full-length consensus element	1:1690396-1690910	0	0.815202	4.47888
199	DDB0231356	DDB_G0268214	enoB	catalyzes the reaction 2-phospho-D-glycerate %3C%3D%3E phosphoenolpyruvate %2B H%3Csub%3E2%3C%2Fsub%3EO	1:1697493-1698824	0.852937	0	0
200	DDB0233913	DDB_G0268600	uduB	upregulated in the uninfected %3Ca href%3D%22%2Fgene%2FDDB_G0277071%22%3E%3Ci%3EdupA%3C%2Fi%3E%3C%2Fa%3E mutant	1:1700922-1701623	0	1.6304	0
201	DDB0305342	DDB_G0268216	fncD2	ortholog of Fanconi anaemia complementation group D2 protein%2C involved DNA cross-link repair%3B null mutant is sensitive to DNA damaging agents %3Cbr%2F%3E%3Cbr%2F%3E mammalian ortholog is part of the Fanconi anaemia nuclear complex that includes FANC A%2C B%2C C%2C E%2C F%2C G%2C L and M%3B the FA complex interacts with ube2t%2C a E2 ubiquitin-conjugating enzyme%2C to monoubiquitinate FANCD2 a…	1:1702484-1708162	0.852937	0.815202	0
202	DDB0306533	DDB_G0268218	DDB_G0268218	*	1:1708888-1711434	0.852937	0	0
203	DDB0307276	DDB_G0268222	DDB_G0268222	belongs to the metallophosphoesterase superfamily%3B similar to human PAPL (Iron%2Fzinc purple acid phosphatase-like protein)%3B contains a predicted signal peptide	1:1715767-1717245	0	0	0.895776
204	DDB0216396	DDB_G0268224	DDB_G0268224	*	1:1719500-1721536	0	0.815202	0
205	DDB0307393	DDB_G0268230	DDB_G0268230	*	1:1727069-1728832	3.41175	1.6304	3.58311
206	DDB0232946	DDB_G0268232	DDB_G0268232	shares a short region of similarity with mammalian Nedd4 binding protein 2%2FBCL-3 binding protein	1:1728957-1732034	0	0.815202	0
207	DDB0306536	DDB_G0268236	DDB_G0268236	*	1:1733949-1735538	0	3.26081	3.58311
208	DDB0191294	DDB_G0267376	acrA	*	1:1738891-1745341	0	0	0.895776
209	DDB0191499	DDB_G0267404	kif6	belongs to the MCAK%2FKif2 subfamily%2C predicted to play a role in mitosis	1:1747506-1750802	0	0.815202	0.895776
210	DDB0306537	DDB_G0268244	DDB_G0268244	*	1:1761068-1763956	0.852937	0.815202	0
211	DDB0216603	DDB_G0268608	DDB_G0268608_RTE	partial ORF1 and ORF2 of tRNA-specific non-long terminal repeat retrotransposon TRE3-B%3B refer to GenBank AF134170 for full-length consensus element	1:1775368-1781673	0.852937	0	0
212	DDB0202269	DDB_G0268470	DDB_G0268470_RTE	ORF1 of tRNA-specific non-long terminal repeat retrotransposon TRE5-A%3B formerly known as DRE	1:1791230-1792357	0.852937	0	0
213	DDB0238330	DDB_G0269038	atp5D	delta subunit of the central stalk of mitochondrial F1F0 ATP synthase%2C the enzyme complex responsible for ATP synthesis	1:1816266-1816778	53.735	48.9121	50.1635
214	DDB0238331	DDB_G0269040	DDB_G0269040	similar to tenascin X	1:1817324-1824212	45.2056	24.4561	45.6846
215	DDB0233682	DDB_G0268646	DDB_G0268646	*	1:1826960-1827855	14.4999	19.5648	15.2282
216	DDB0191116	DDB_G0268638	dstB	*	1:1834587-1838131	0	0.815202	0
217	DDB0238884	DDB_G0268652	ippB	very similar to %3Ci%3EA. thaliana%3C%2Fi%3E AHL and SAL1 phosphatases and %3Ci%3ES. pombe%3C%2Fi%3E tol1 (halotolerance protein)%2C all related to the %3Ci%3ES. cerevisiae%3C%2Fi%3E HAL2%3B these proteins are 3%27-phosphoadenosine-5%27-phosphate (PAP) phosphatases that also act as inositol polyphosphate 1-phosphatases.	1:1844690-1845832	2.55881	1.6304	1.79155
218	DDB0231372	DDB_G0269046	DDB_G0269046	catalyzes the reaction NADPH %2B NAD%2B %3C%3D%3E NADP%2B %2B NADH	1:1853006-1856574	1.70587	10.5976	5.37466
219	DDB0306561	DDB_G0269048	DDB_G0269048	*	1:1858322-1860328	0	0	0.895776
220	DDB0306562	DDB_G0269050	DDB_G0269050	*	1:1861999-1863226	1.70587	4.07601	9.85354
221	DDB0346742	DDB_G0268924	DDB_G0268924	*	1:1866297-1871670	0	0	0.895776
222	DDB0304625	DDB_G0268660	DDB_G0268660	highly similar to neighboring gene%2C %3Ca href%3D%22gene_page.pl?primary_id%3DDDB_G0268662%22%3E%3Ci%3EDDB_G0268662%3C%2Fi%3E%3C%2Fa%3E%09	1:1873355-1880413	0.852937	0.815202	0
223	DDB0304624	DDB_G0268662	DDB_G0268662	highly similar to neighboring gene%2C %3Ca href%3D%22gene_page.pl?primary_id%3DDDB_G0268660%22%3E%3Ci%3EDDB_G0268660%3C%2Fi%3E%3C%2Fa%3E%09	1:1881042-1888712	0	0.815202	0
224	DDB0230092	DDB_G0268664	aatA	catalyzes the reaction oxaloacetate %2B L-glutamate %3C%3D%3E L-aspartate %2B %26alpha%3B-ketoglutarate%3B likely to be mitochondrial	1:1889432-1890712	2.55881	0.815202	2.68733
225	DDB0347361	DDB_G0268670	DDB_G0268670	*	1:1893644-1893808	0	0.815202	0
226	DDB0305305	DDB_G0268702	copD	delta subunit of the coatomer complex%3B involved in intracellular protein transport%3B ortholog of human ARCN1 (COPD)	1:1941102-1943114	10.2352	11.4128	15.2282
227	DDB0216616	DDB_G0269056	DDB_G0269056_RTE	ORF2 of tRNA-specific non-long terminal repeat retrotransposon TRE5-A%3B formerly known as DRE	1:1950932-1954075	0	0	0.895776
228	DDB0191195	DDB_G0268620	pkbA	similar to other metazoan Akt%2FPKB%2C including an N-terminal PH domain%2C homologous kinase and C-terminal regulatory domains%2C and phosphorylation sites required for Akt%2FPKB activation	1:1977388-1978925	6.82349	6.52162	5.37466
229	DDB0267066	DDB_G0268712	DDB_G0268712	similar to a D. purpureum protein	1:1979347-1980121	0	0.815202	0
230	DDB0202300	DDB_G0268946	DDB_G0268946	*	1:1980426-1982481	0	0	3.58311
231	DDB0231860	DDB_G0268950	gpt6	contains a catalytic domain similar to the lysosomal enzyme GlcNAc-alpha-1-phosphotransferase	1:1984869-1986587	0	0.815202	0
232	DDB0306548	DDB_G0268718	DDB_G0268718	*	1:1991527-1993860	0.852937	0.815202	0
233	DDB0307401	DDB_G0268742	DDB_G0268742	*	1:2030028-2031344	0	0.815202	0.895776
234	DDB0220461	DDB_G0268744	act23	partial actin: amino terminus truncated by 15 amino acid compared to human beta-actin (SwissProt P60709)	1:2031686-2032762	289.998	309.777	378.018
235	DDB0306185	DDB_G0268966	lip1	similar to the human lipase family%3B catalyzes the reaction: Triacylglycerol %2B H%3Csub%3E2%3C%2Fsub%3EO %3D diacylglycerol %2B a carboxylate	1:2042126-2043871	0	2.44561	0
236	DDB0305306	DDB_G0268758	ola1	belongs to the RAS-like GTPase superfamily%3B ortholog of human OLA1	1:2048942-2050448	3.41175	5.70641	5.37466
237	DDB0306304	DDB_G0268970	DDB_G0268970	homolog of A. thaliana CPI1 (cycloeucalenol cycloisomerase)%3B contains 6 putative transmembrane domains%3B converts pentacyclic cyclopropyl sterols to tetracyclic sterols	1:2050767-2051719	8.52937	15.4888	6.27043
238	DDB0229365	DDB_G0268760	rabQ	*	1:2054001-2054913	1.70587	1.6304	3.58311
239	DDB0307403	DDB_G0268774	DDB_G0268774	*	1:2073845-2075041	0	0	0.895776
240	DDB0305231	DDB_G0269082	DDB_G0269082	similar to D. purpureum protein%3B there is a similar second gene%2C %3Ca href%3D%22%2Fdb%2Fcgi-bin%2Fgene_page.pl?primary_id%3DDDB_G0274539%22%3E%3Ci%3EDDB_G0274539%3C%2Fi%3E%3C%2Fa%3E	1:2086586-2087328	0.852937	0	0
241	DDB0308360	DDB_G0268786	DDB_G0268786	*	1:2108112-2110076	0.852937	0	0
242	DDB0252556	DDB_G0269086	DDB_G0269086	contains an N-terminal alpha%2Fbeta hydrolase fold-1%2C which is also similar to bacterial lysophospholipases	1:2113025-2116145	150.117	211.137	246.339
243	DDB0307281	DDB_G0268790	DDB_G0268790	belongs to the synaptotagmin family%3B contains a predicted signal sequence and a transmembrane domain	1:2118381-2119262	4.26468	0	2.68733
244	DDB0220472	DDB_G0268792	gtaF	has 18 amino acids between the two CX2C motifs	1:2120474-2122457	0.852937	0	0
245	DDB0191133	DDB_G0268632	abpA	actin bundling protein that crosslinks actin into lateral arrays and increases the actin-stimulated Mg ATPase of myosin	1:2137156-2139957	167.176	136.139	140.637
246	DDB0346756	DDB_G0268808	DDB_G0268808	*	1:2141889-2145041	1.70587	1.6304	1.79155
247	DDB0237644	DDB_G0268810	DDB_G0268810	ortholog of bacterial Mg%3Csup%3E2%2B%3C%2Fsup%3E transporter mgtA%3B contains eight transmembrane domains	1:2146485-2149458	331.792	359.504	307.251
248	DDB0348278	DDB_G0269004	DDB_G0269004	*	1:2150422-2154061	0.852937	0	0.895776
249	DDB0307404	DDB_G0268814	DDB_G0268814	*	1:2157480-2160359	0.852937	0	1.79155
250	DDB0308362	DDB_G0269090	DDB_G0269090	*	1:2162449-2164638	0	1.6304	0
251	DDB0347385	DDB_G0268826	DDB_G0268826	*	1:2184410-2187469	0	0	0.895776
252	DDB0238635	DDB_G0268828	DDB_G0268828	contains a predicted signal peptide%3B highly similar to neighboring genes %3Ca href%3D%22%2Fdb%2Fcgi-bin%2Fgene_page.pl?primary_id%3DDDB_G0269008%22%3E%3Ci%3EDDB_G0269008%3C%2Fi%3E%3C%2Fa%3E	1:2191612-2192201	0	4.89121	2.68733
253	DDB0238634	DDB_G0269092	DDB_G0269092	contains a predicted signal peptide%3B highly similar to neighboring genes %3Ca href%3D%22%2Fdb%2Fcgi-bin%2Fgene_page.pl?primary_id%3DDDB_G0268828%22%3E%3Ci%3EDDB_G0268828%3C%2Fi%3E%3C%2Fa%3E and %3Ca href%3D%22%2Fdb%2Fcgi-bin%2Fgene_page.pl?primary_id%3DDDB_G0269008%22%3E%3Ci%3EDDB_G0269008%3C%2Fi%3E%3C%2Fa%3E and to %3Ca href%3D%22%2Fdb%2Fcgi-bin%2Fgene_page.pl?primary_id%3DDDB_G0293262%22%3E%3…	1:2192652-2193204	0	0.815202	0
254	DDB0191297	DDB_G0268636	roco11	member of the TKL (tyrosine kinase-like) group and the ROCO family of protein kinases%3B contains LRR%2C Roc%2C COR%2C and protein kinase domains	1:2199646-2204240	0.852937	1.6304	1.79155
255	DDB0306254	DDB_G0269014	DDB_G0269014	contains a predicted signal sequence and one putative transmembrane domain%3B similar to D. purpureum protein	1:2204411-2213336	73.3526	47.2817	25.9775
[truncated: 3,995 more rows]
